# Supplementary material for: Genetic Dissection of Spike Productivity Traits in the Siberian Collection of Spring Barley
Source: Biomolecules. 2023 May 30;13(6):909. doi: 10.3390/biom13060909 (PMC10295979; doi:10.3390/biom13060909)
Supplement: Supplementary file 1 [file biomolecules-13-00909-s001.zip]

Archive with 5 entries (5 files):
- Data of phenotypic traits and averaged parameters for different barley varieties..xlsx
- Figure S1 QQplots_EMMAX.pdf
- Genotyping raw data.xlsx
- Table S1 Siberian collection varieties..pdf
- Table S2 KASP primers.xlsx
