# Supplementary material for: Genetic Dissection of Spike Productivity Traits in the Siberian Collection of Spring Barley
Source: Biomolecules. 2023 May 30;13(6):909. doi: 10.3390/biom13060909 (PMC10295979; doi:10.3390/biom13060909)
Supplement: Supplementary file 1 [file biomolecules-13-00909-s001.zip › Data of phenotypic traits and averaged parameters for different barley varieties..xlsx]

## Sheet: Лист1
Name	Grain weight per ear (GW)_2016	Grain weight per ear (GW)_2017	Grain weight per ear (GW)_2018	Grain weight per plant_2016	Grain weight per plant_2017	Grain weight per plant_2018	Ear length (EL)_2016	Ear length (EL)_2017	Ear length (EL)_2018	Thousand grain weight (TGW)_2018	Thousand grain weight (TGW)_2016	Thousand grain weight (TGW)_2017	Grain number (GN)_2016	Grain number (GN)_2017	Grain number (GN)_2018
G-19951	1.239	1.2525	1.42294	2.073	2.63167	2.04294	8.29	8.6	8.21176	57.4289	62	53.7611	19.45	23.1667	24.2353
G-19980	1.155	1.02	1.3225	2.756	2.21421	3.084	7.34	7.16316	7.91	61.9868	55	54.2983	20.6	18.8947	20.6
Avalon	1.223	1.128	1.07273	2.832	1.964	1.65364	8.23	8.96	7.20909	48.4558	55.9	50.0333	21.2	22.4	20.4545
NGB 122412	1.32733	1.50455	1.71583	2.14	2.4	3.03833	9.44	11.5273	10.3333	63.93	59.8	58.0331	23.0667	25.8182	25.75
Melius	1.20867	1.18833	1.30467	2.19	2.37944	3.08933	8.45333	9.08889	8.24667	54.1209	55.9	50.2237	21.2667	23.4444	22.6
Merit 57	1.4	1.1455	1.4425	2.2045	2.0265	2.358	9.18	9.03	8.995	54.8979	50	41.8008	26	27.05	25.2
AC 0760258	1.051	0.876667	1.3925	1.684	0.876667	1.8985	8.135	8.93333	9.255	54.2166	54.8	41.0631	20.85	21.3333	24.6
Tatum	1.264	NA	1.14833	2.142	NA	1.825	8.45	NA	7.76667	50.0525	50.2	NA	22.55	NA	22.2778
G-21038	5.5385	0.997273	1.356	2.445	1.98545	2.632	6.26	6.66364	7.125	58.2801	52.8	49.2203	19.55	20	22.85
G-21671	0.769	1.025	1.136	1.3275	2.38571	1.9095	8.665	10.5357	9.945	52.4578	48.7	51.1557	16.35	20.0714	22.2
Biom	0.966	1.06444	1.1085	1.851	1.93056	2.036	5.745	6.87778	6.31	57.229	56.8	56.7318	16.55	18.6667	18.45
Tanay	1.135	1.30368	1.573	1.923	1.99737	2.8615	6.565	8.98947	9.01	56.6171	51.1	53.6959	20.7	24.2105	26.7
Talan	0.959	1.2455	1.4035	1.8705	2.7525	3.7095	6.48	8.55	8.395	54.8483	49.8	57.8586	18.15	21.45	24.35
G-21219	0.952	1.2125	1.1655	1.85	2.974	2.9635	6.285	8.115	6.85	55.2858	56.2	58.3675	17.2	20.7	20.1
Jngve	0.64	1.09235	1.2615	1.264	2.35588	2.206	7.25	9.45294	8.39	56.9067	56.6	56.3529	11.2	19.4118	21.35
Vikont	1.228	1.18385	1.3425	2.022	2.28308	3.0565	8.27	9.41538	9.23	59.5038	60.7	57.8736	19.7	20.4615	21.7
Sasha	1.2525	1.56313	1.3215	2.6435	3.27375	1.956	7.92	10.525	8.435	52.9084	54.1	58.0801	21.05	26.9375	24.1
Vorsinsky 2	1.193	1.5435	1.5705	2.746	3.1705	3.3835	8.5	11.32	9.43	58.6412	48.8	55.8838	22.8	27.4	25.6
Zolotnik	1.0515	1.024	1.1995	2.153	1.562	3.2095	6.815	6.85	7.68	58.1394	55	65.8644	18.3	15.6	20.05
Aley	1.1025	1.6085	1.587	2.9515	3.83	4.2445	7.785	10.885	9.95	57.7996	49.6	61.9837	20.8	26	25.9
Arna	1.0355	1.33308	1.11235	2.412	2.41	1.86059	8.145	11.1154	7.89412	45.1153	47.9	53.871	21.95	24.6923	23.1765
Symbat	0.97	0.9625	1.40882	1.8275	1.79167	3.41118	7.235	8.2	8.62941	62.3331	50.6	48.1287	18.3	19.8333	21.8824
Golozyorny 1	0.97	1.076	0.8925	1.50824	1.666	1.235	7.14118	10.36	6.95625	40.8106	45.3	38.9149	20.8824	27	21.125
Omsky golozyorny 2	1.8265	1.511	2.7865	2.8125	1.892	4.6295	6.41	7.5	8.485	48.9705	42.2	38.979	42	38.4	55.2
Omsky golozyorny 1	1.0855	1.265	1.15722	2.1255	2.91917	1.48611	7.875	10.075	8.91667	50.4831	51.6	58.8764	19.85	21.5833	22.6667
Abyssinia	0.539	0.535	0.763	1.1645	0.688333	2.42	6.54	7.16667	7.72	47.2647	40.4	40.5821	12.75	13.3333	15.3
Mestny Dagestanian	0.991	1.242	1.4485	1.7335	2.548	2.9005	7.39	10.06	9.56	61.9898	54	59.2682	17.7	20.8667	22.1
Mestny Ethiopian	0.708462	0.908333	0.965	0.923077	0.908333	1.656	6.25385	8.5	8.325	44.4247	46.6197	48.631	15.0769	18.6667	21.4
Alag-Erdene	0.8965	1.086	1.06714	1.7545	1.54133	1.46429	8.29	9.6	8.78571	51.4156	53.2	59.1405	16.7	18.3333	19.8571
Oskar	NA	1.165	0.9375	NA	1.3425	1.2725	NA	11.375	9.125	40.5896	NA	44.073	NA	26.5	23.125
Archekas	0.9335	1.09611	1.011	1.4095	2.44111	1.71	7.95	9.28889	8.71	42.5281	44.7	47.453	22.35	23.1111	22.7
Viner mutant	1.01375	1.14579	0.943889	1.33875	2.62579	1.42611	8.84375	10.7211	8.16667	38.5882	42.5	44.3538	23	25.7895	23.5
L-1285	0.8505	1.225	0.7	1.2505	2.06	1.16333	5.41	6.75	6	41.8393	46.6	54.1411	17.3	23	16.5
L-1	1.03235	1.22625	0.806	1.71706	1.6475	1.033	8.77647	11.225	7.105	37.1826	43.9	47.468	22.7647	25.75	20.05
Selection from Tyal	1.47909	2.07294	2.2745	1.53364	2.78588	4.338	6.87273	10.0588	8.725	34.8739	34.3	35.9029	43.4545	57.1765	60.9
Reyd	1.145	1.27933	1.29895	1.64643	2.30667	2.35789	9.02857	10.4467	10.1211	47.3991	55.4	31	20.7857	25.5	26.2105
Ilmen	1.005	1.199	1.32167	1.329	2.6475	2.36583	8.77	10.155	9.6	52.7083	59.2	57.4388	18.7	20.9	23.8333
Acha	1.135	1.28	1.449	1.687	1.30545	1.77	8.285	10.6636	10.41	56.985	53.3	55.7576	21.4	23	25
Taganay	1.04857	0.62	1.08333	1.64857	0.62	1.08333	8.5	11	10.3333	40.6496	54.3	31	20.2143	20	26.4444
Obskoy	1.193	1.04	1.12412	1.7355	1.452	1.78412	7.9	9.6	7.95294	48.6324	53.4	48.3272	20.5	21.3	22.5294
Signal	1.23	1.499	1.4765	2.06	2.655	2.62	8.85714	11.245	9.46	53.4836	53.9	54.0037	23	27.8	26.8
Svetik	2.037	3.38429	3.7395	2.598	3.84143	6.1635	5.89	8.94286	8.005	53.2183	42.5	53.0576	48.3	64	68.75
Omsky 85	1.9495	3.30778	3.031	2.335	4.78444	5.0245	6.78	10.4667	8.005	46.4331	41.4	52.1646	46.65	63.6667	61.9
Mutant 68	1.0825	1.24769	1.374	2.496	2.64231	2.1585	7.825	10.0923	9.27	52.8976	50.4	52.5155	20.15	23.7692	24.3
Zernogradsky 86	0.7835	0.992857	0.952	1.759	1.47	2.363	6.2	8.14286	6.655	47.3648	44.8	48.8196	15.95	20	18.85
Severny	1.762	2.45	2.983	2.721	3.11	5.079	5.755	7.675	7.56	49.7088	38.5	46.7817	43.15	52.25	57.6
L-259/528	1.86	1.964	2.2435	2.149	2.158	3.0645	7.51	8.9	7.64	46.302	46.8	39.2095	42.2	51	48.05
Nikita	1.225	1.30125	1.402	2.438	1.595	2.896	9.135	10.2375	9.645	50.2192	52.6	53.1798	22.05	24.375	25.1
Brodyole	0.779	0.653333	1.18556	0.893	0.653333	1.38944	4.77	5	6.23333	29.3825	30.4	21.4956	26.3	31.3333	39.3889
Simvol	0.9225	0.44	0.858	1.4175	0.44	2.703	6.99	6.5	5.965	43.848	47	37.0629	18.7	12	18.1
Granal	1.194	1.40364	1.4405	2.608	2.59091	2.8945	9.035	10.7	10.34	53.4654	51.1	61.7349	21.7	22.8182	24.75
Krymchak 55	2.1395	1.83333	2.7175	3.601	1.83333	3.0375	6.43	6.5	8.495	47.4962	40.3	43.8626	50.4	42	56.55
Vybor	2.0565	2.474	2.3875	2.6365	5.452	2.9755	6.59	6.92	7.09	41.485	39.2	47.8689	48.3	51.8	56.75
Viner	1.2065	1.32455	1.2795	2.4545	2.29091	2.27	9.13	10.8818	10.405	48.6334	50.6	54.0467	23.15	24.8182	25.35
Slavyansky	1.054	1.17417	1.2055	2.496	3.13333	2.738	7.715	8.80833	8.28	51.4974	53	56.0792	19.6	20.9167	22.15
Chelaybinsky 70	0.8815	0.511429	0.908	1.716	0.511429	1.8025	6.405	5.1	6.335	50.5783	48.6	34.9048	18.05	14.5714	16.6
Mayak	1.418	1.29813	1.4075	3.24	3.52938	2.247	9.785	8.43125	9.08	57.0279	61.6	61.2871	22.8	21.1875	23.8
Agul	2.232	2.852	2.5015	3.375	2.852	2.8435	7.265	9.5	8.43	41.0861	41	48.0394	52.05	59.8	59.3
Pallidum 394	1.7985	2.75727	2.11294	2.778	2.90818	2.26412	6.575	8.82727	6.52941	38.9956	40.6	42.1782	44.8	64.9091	53.1765
Belogorsky	2.159	3.239	3.13	3.6995	3.748	4.5355	7.065	11.05	9.055	46.9993	38.7	47.8163	50.55	67.6	65.55
Mestny Yakutian	1.619	1.498	2.00421	2.026	1.498	2.41421	7.48	7.8	7.75789	35.4303	31.057	40.1815	52	37.6	54.6316
Zalarinets	1.7925	1.545	2.4755	3.358	2.265	4.242	7.15	7.75	9.335	37.0178	35.8	38.1708	50.15	41.5	64.6
Mestny Primorsky	2.43	3.02059	2.74	4.16	4.59882	3.7585	8.3	8.18235	8.72	45.8151	43.8	54.1101	53.7	55.8235	57.8
Tarsky 1	1.918	2.628	2.7175	3.3255	3.282	5.0455	6.74	8.9	8.285	41.281	40	49.6135	47.55	53.2	62
Altan-Bulag	1.377	1.1325	1.455	3.383	2.30375	2.616	10.74	9.6875	10.54	53.721	48	47.079	26.85	23.75	25.95
Moskovsky 121	1.071	1.3985	1.514	2.8955	3.77	3.9735	8.22	10.75	10.675	55.3137	44.8	54.5717	22.2	25.8	26.9
Omsky 13709	1.0255	1.2425	0.9725	3.31	2.48875	2.18667	7.88	9.73125	7.26667	44.9483	43.4	57.016	20.8	21.75	20.0833
L-421	0.9775	1.23	0.943333	2.23	2.4	1.13167	7.305	11.5	8.41667	41.1887	50.3581	43.9286	18.8	28	23.1667
Kuryer	1.003	0.58	0.82	1.849	0.58	1.29444	7.985	6	6.72222	44.6683	47.9	38.6667	20.65	15	18.3333
Orenburgsky kormovoy	1.215	1.23571	1.19	2.612	1.75	1.98643	8.24	10.2	8.29286	53.6768	48.5	52.4905	21.9	23.8571	21.6429
Nosovsky 11	1.168	1.463	1.424	2.1225	3.7455	5.414	8.49	11.27	10.205	50.7915	52.4	52.1007	21.45	28.05	26.75
Krasnoyarsky 1	1.275	1.21385	1.4785	3.047	2.02692	3.349	8.69	9.49231	8.78	54.4804	48.8	49.3878	23.1	24.6154	26.35
Impuls	0.844	1.108	1.2515	1.874	1.985	2.565	6.32	9.3	9.07	48.949	42.9	47.188	18.6	22.9	24.2
Manych 459	1.0435	1.16938	1.264	2.353	2.4875	2.6115	7.19	7.8375	7.845	56.2109	49.3	56.0429	19.65	20.875	22.05
Bezenchuksky 2	1.748	1.82625	2.6955	3.0505	2.24875	4.4525	5.295	6.2375	6.505	45.596	39.2	37.2666	43.55	48	57.6
Kedr	2.2265	2.85	2.849	3.5375	4.86818	4.165	8	9.81818	8.805	46.2056	41.2	54.0175	52.3	52.7273	59
Temp	1.213	0.970833	0.7625	3.789	2.2775	1.292	9.305	7.54167	7.005	42.1447	47.4	61.3457	23.55	15.8333	17.4
Dobry	0.878	1.51222	1.47786	0.878	2.17222	2.07	4.95	6.18889	5.33571	36.8658	41.5	38.1451	22.6	40	39.5
Prikumsky 14	1.169	1.573	1.31	2.3895	2.837	4.404	9.225	12.15	9.835	51.3368	50.1	58.4829	21.3	26.85	24.8
Narymchanin	1.603	1.8675	2.9805	1.702	2.815	3.993	5.56	7.125	8.75	47.999	45.4	36.6709	37.5	51.25	61.45
Barkhatny	1.92	2.11	2.7265	2.28	2.11	4.165	7.23333	8	7.945	47.3188	46.6	39.0741	42.9167	54	56.2
Medikum	1.087	1.15	1.05625	2.8245	1.15	1.2625	9.01	9.5	8.125	50.0971	48.5	50	20.6	23	20.5
Wial	1.77471	1.9	2.08882	2.22118	1.9	2.82882	7.87647	8	7.18824	38.2799	40.2	38.447	44.4118	49	52.4118
Anna	1.15696	1.13833	1.264	3.09565	3.08083	2.6095	8.04348	7.88333	8.2	57.5565	55.6783	58.9119	22.6087	19.25	21.2
Bagan	1.368	1.536	1.7235	3.0465	2.9695	4.5355	8.825	9.345	9.235	61.9072	57.05	61.8484	23.7	24.95	26.15
Alyn-Buya	1.154	1.5085	1.39647	1.9515	2.1045	2.54941	8.965	11.24	9.68824	60.3533	52.6	56.1789	22.3	26.85	24.2941
Kolchan	2.1275	2.615	3.006	3.0165	3.66917	4.4075	7.74	9.25	9.04	52.7348	41.9	51.0217	45.55	51.5833	56.3
Novosibirsky 80	1.2435	1.50615	1.4315	2.3595	2.36692	2.6735	8.235	10.2846	8.53	52.7955	49.9	56.5455	21.45	26.6154	25.45
B-1	1.8995	2.83833	3.133	3.1415	4.465	5.985	6.01	8.10833	7.915	48.9458	40.2	50.3815	44.95	56.3333	62.05
Sobolyok	2.315	2.18	2.70278	3.804	2.44333	3.75167	7.795	9.41667	8.66111	46.2807	42.8	47.7809	52.6	45.8333	56.2222
Emelya	1.782	1.91	2.72154	2.113	2.031	3.08462	5.95	6.43	7	47.4074	43.1	39.7261	41.3	48.2	57.4615
Krasnoyarsky 91	2.351	2.82571	3.29368	2.597	3.41857	4.55316	8.8	11.1857	10.5526	45.4044	44.6	45.7252	51.3	62.4286	72.1579
Nutans 970	1.01615	1.1235	1.0275	1.69154	2.0365	1.6275	7.70769	8.06	8.875	47.7709	53.7	60.8726	19.1538	18.5	21.0833
Donetsky 8	1.00333	0.5	0.8885	2.056	0.7	1.7265	7.46667	6.33333	6.91	54.9873	57.6	33.6467	15.3333	15	15.85
