# Supplementary material for: Genetic Dissection of Spike Productivity Traits in the Siberian Collection of Spring Barley
Source: Biomolecules. 2023 May 30;13(6):909. doi: 10.3390/biom13060909 (PMC10295979; doi:10.3390/biom13060909)
Supplement: Supplementary file 1 [file biomolecules-13-00909-s001.zip › Genotyping raw data.xlsx]

## Sheet: komplett
marker	Omsky golozyorny 2	Omsky golozyorny 1	G-19951	G-21671	Wial	Anna	Bagan	Alyn-Buya	Kolchan	Novosibirsky 80	B-1	Sobolyok	Emelya	Krasnoyarsky 91	Nutans 970	Donetsky 8	Biom	Tanay	Talan	G-21219	Jngve	Vikont	Sasha	Vorsinsky 2	G-19980	Zolotnik	Aley	Arna	Symbat	Golozyorny 1	Nikita	Abyssinia	Mestny Dagestanian	Mestny Ethiopian	Avalon	Alag-Erdene	Oskar	Archekas	Viner mutant	L-1285	L-1	Selection from Tyal	Reyd	NGB 122412	Ilmen	Acha	Taganay	Obskoy	Signal
BK_01	T	T	T	T	G	T	G	G	G	T	G	G	G	T	T	G	T	T	T	T	T	T	T	T	T	T	G	T	T	G	G	G	G	G	T	G	T	G	G	G	G	G	T	T	T	T	T	T	T
BK_03	C	T	T	T	C	T	C	C	C	T	C	C	C	T	C	T	T	T	T	T	T	T	T	T	T	T	T	T	C	N	T	N	C	N	T	C	T	T	N	N	N	C	T	T	T	T	T	T	T
BK_04	T	C	T	C	T	C	T	T	T	C	T	T	T	C	C	C	C	C	C	C	T	C	C	C	C	C	C	C	C	C	C	C	C	C	C	C	C	C	C	T	C	T	C	C	C	C	C	C	C
BK_05	T	T	C	T	T	T	T	T	T	T	T	T	T	T	C	T	T	T	T	T	C	T	T	C	T	T	C	C	T	T	T	T	T	T	C	T	T	C	C	T	T	T	Y	C	T	T	C	T	C
BK_07	N	N	N	N	N	N	N	N	N	N	N	N	N	N	N	N	N	N	N	N	N	N	N	N	N	N	N	N	N	N	N	N	N	N	N	N	N	N	N	N	N	N	N	N	N	N	N	N	N
BK_08	G	C	C	C	G	G	G	G	G	G	G	G	G	G	C	G	G	G	C	G	G	C	G	C	G	G	G	G	C	G	G	C	G	C	C	G	C	G	G	G	G	G	G	G	G	C	G	G	C
BK_09	C	C	C	C	C	C	C	C	C	C	C	C	C	C	C	C	C	C	C	C	C	C	C	C	C	C	C	C	C	C	C	C	C	C	C	C	C	C	C	C	C	C	C	C	C	C	C	C	C
BK_10	A	A	A	A	A	A	A	A	A	A	A	A	A	A	A	A	T	T	T	T	A	A	A	A	A	A	A	A	A	A	A	A	A	A	A	A	A	A	A	T	A	A	A	A	A	T	A	A	A
BK_11	C	C	C	C	C	C	C	C	C	C	C	C	C	C	C	C	C	C	C	C	C	C	C	C	C	C	C	C	C	C	C	C	C	C	C	C	C	C	C	C	C	C	C	C	C	C	C	C	C
BK_12	A	A	C	A	A	A	C	A	A	A	A	A	A	A	C	A	C	A	C	A	A	A	A	A	A	A	A	A	A	A	A	C	A	A	A	A	A	A	A	A	A	A	A	A	A	A	A	A	A
BK_13	C	C	T	C	C	C	T	C	C	C	C	C	C	C	C	C	T	C	T	C	C	C	C	C	C	C	C	C	C	C	C	T	C	C	C	C	C	C	C	C	C	C	C	C	C	C	C	C	C
BK_14	A	A	G	A	A	A	G	A	A	A	A	A	A	A	G	A	G	A	G	A	A	A	A	A	A	A	A	A	A	A	A	G	A	A	A	A	A	A	A	A	A	A	A	A	A	A	A	A	A
BK_15	N	N	N	N	N	N	N	N	N	N	N	N	N	N	N	N	N	N	N	N	N	N	N	N	N	N	N	N	N	N	N	N	N	N	N	N	N	N	N	N	N	N	N	N	N	N	N	N	N
BK_17	C	G	C	C	C	G	C	C	C	C	C	C	C	C	G	G	C	C	C	C	C	C	G	G	C	C	G	G	C	G	C	C	G	C	C	G	C	C	G	C	G	C	C	C	G	C	G	C	G
BK_19	G	G	G	G	G	G	G	G	G	G	G	G	G	G	G	G	G	G	G	G	G	G	G	G	G	G	G	G	G	A	G	G	A	G	G	A	G	G	A	G	A	G	G	G	G	G	G	G	G
BK_24	C	C	C	C	C	C	C	C	C	C	C	C	C	C	C	C	C	C	C	C	C	C	C	C	C	C	C	C	C	C	C	C	C	C	C	C	C	C	C	C	C	C	C	C	C	C	C	C	C
BOPA1_10012-1239	G	A	A	A	G	G	G	G	G	A	G	G	G	G	A	G	A	A	A	A	A	A	A	A	A	G	G	G	A	G	G	G	A	G	A	A	A	A	G	G	G	G	G	A	G	G	A	A	A
BOPA1_1007-651	G	G	A	A	G	G	A	G	G	A	G	G	A	A	G	A	A	A	A	A	G	G	G	A	G	G	A	A	G	A	G	G	G	G	A	G	A	G	A	G	A	G	A	A	G	A	A	A	A
BOPA1_10070-1435	A	A	A	A	G	A	A	A	G	G	A	G	A	G	A	A	G	G	G	G	A	A	A	A	A	G	A	A	A	A	A	A	A	A	A	A	A	G	A	A	A	G	A	A	A	G	A	G	A
BOPA1_1009-1089	A	A	A	A	A	A	A	G	G	A	G	G	G	A	A	A	A	A	A	A	A	A	A	A	A	A	A	A	A	G	A	G	A	G	A	A	A	A	G	G	G	G	A	A	A	A	A	A	A
BOPA1_1011-1338	A	A	A	A	A	A	A	A	A	G	G	A	A	A	G	G	G	A	A	G	A	A	A	G	G	A	G	G	A	R	G	A	A	G	A	A	A	G	G	A	G	A	G	A	G	A	G	G	G
BOPA1_10126-999	A	G	G	G	A	A	A	A	A	G	A	A	A	A	G	A	G	G	G	G	A	G	G	G	G	A	A	A	G	A	G	A	A	A	G	A	G	G	A	A	A	A	A	G	A	G	G	G	G
BOPA1_10207-1024	A	G	A	G	A	G	A	A	A	A	G	G	G	G	A	G	G	A	G	A	G	G	G	A	A	G	G	G	G	G	G	G	G	G	A	G	G	G	G	G	G	A	G	A	G	G	A	A	G
BOPA1_10248-954	C	C	C	C	C	A	C	C	C	C	A	C	C	C	C	C	C	C	C	C	C	C	C	C	C	C	A	A	C	C	A	A	C	A	C	C	C	C	C	C	C	C	A	C	A	A	C	C	C
BOPA1_1028-794	A	A	A	A	C	A	A	A	A	A	A	A	A	A	A	A	A	A	A	A	A	A	A	A	A	A	A	A	A	A	A	A	A	A	A	A	A	A	A	A	A	A	A	A	A	A	A	A	A
BOPA1_10281-245	G	C	G	C	C	G	G	C	C	C	C	G	C	C	C	C	C	C	G	C	C	C	C	G	G	C	C	C	C	C	C	C	C	C	C	C	C	G	C	C	C	G	C	C	C	C	C	C	C
BOPA1_10317-448	A	G	A	A	G	A	A	A	A	G	A	A	A	A	G	G	G	G	A	G	G	A	A	A	G	G	A	A	A	A	A	A	G	G	A	G	G	A	A	A	A	A	A	A	A	G	A	G	A
BOPA1_10318-572	A	A	A	A	A	G	A	A	A	A	A	A	A	A	A	G	A	A	A	A	G	A	G	G	A	G	A	A	A	A	A	A	A	A	G	A	A	A	G	A	G	A	A	G	G	A	G	A	A
BOPA1_10321-364	A	G	A	G	A	G	A	G	A	G	A	A	A	A	A	G	G	G	G	G	G	A	G	G	G	G	G	G	G	G	A	A	A	G	A	G	G	G	G	G	G	A	N	A	A	G	A	G	G
BOPA1_10346-92	A	A	C	C	A	A	C	A	A	A	A	A	A	A	C	A	C	C	C	C	C	C	C	C	A	C	C	C	C	A	C	A	A	C	C	A	C	A	A	A	A	A	C	A	C	C	C	A	C
BOPA1_10360-563	A	A	A	A	C	A	C	C	A	A	C	C	C	A	A	A	A	A	A	A	A	A	A	A	A	A	C	A	A	A	A	A	A	A	A	A	A	C	A	A	A	C	A	A	A	A	A	A	A
BOPA1_1038-754	G	A	A	G	A	A	G	G	G	A	A	G	G	A	A	A	A	G	A	G	A	G	A	G	A	A	A	A	A	G	A	A	A	A	A	A	G	A	G	A	G	A	A	A	A	G	A	A	A
BOPA1_1040-279	G	A	A	A	A	A	A	A	G	A	G	A	G	A	A	A	G	G	G	A	A	A	G	A	A	A	A	A	G	A	A	G	A	A	A	A	A	A	A	A	A	G	A	A	A	G	A	A	A
BOPA1_1041-1441	A	A	A	A	A	A	A	A	A	G	A	A	A	G	G	G	A	A	A	A	G	G	A	A	G	G	G	A	A	A	G	A	A	A	G	A	A	G	A	A	A	A	G	G	G	A	G	G	A
BOPA1_10425-725	C	G	C	G	C	C	C	C	C	G	C	C	C	G	C	C	G	C	G	G	G	G	C	G	G	C	G	G	G	C	G	G	C	G	G	C	G	C	G	G	G	C	G	G	G	G	G	C	G
BOPA1_10489-586	G	G	G	G	G	G	G	G	G	G	G	G	G	G	A	G	G	G	G	G	G	A	A	G	G	G	G	A	A	A	A	G	G	A	G	G	G	G	A	G	A	G	G	A	G	G	G	G	G
BOPA1_10535-217	A	G	G	G	A	A	G	A	G	G	A	G	G	G	A	G	G	G	G	G	A	A	A	G	A	G	G	G	A	G	A	A	A	A	G	A	G	A	G	A	G	A	G	G	A	G	G	G	G
BOPA1_1062-478	A	G	G	G	G	G	G	G	A	G	A	A	A	G	G	G	A	G	A	G	G	G	G	G	G	G	G	G	G	G	G	A	G	G	G	G	G	G	G	G	G	G	G	G	G	A	G	G	G
BOPA1_1066-2110	G	C	C	C	C	C	C	G	G	C	G	G	C	G	C	C	C	C	C	C	G	C	G	G	C	C	C	C	C	C	C	C	G	C	G	G	C	G	C	C	C	G	G	G	C	C	G	C	G
BOPA1_10669-188	G	A	G	G	G	G	G	G	G	G	G	G	G	G	A	A	G	G	A	G	G	A	G	G	G	A	G	A	A	A	A	G	G	A	G	G	A	A	A	G	A	G	A	G	A	A	G	G	G
BOPA1_10687-540	G	G	A	A	G	A	A	G	A	A	N	A	A	G	G	A	N	A	G	G	G	G	G	G	G	A	A	A	G	N	G	A	G	G	A	G	A	G	G	G	G	G	A	A	G	G	A	G	A
BOPA1_10719-459	A	G	G	G	G	G	G	G	A	G	A	A	A	G	G	G	A	A	A	G	G	G	A	G	G	G	G	G	A	G	G	A	G	G	G	G	G	G	G	G	G	A	G	G	G	A	G	G	G
BOPA1_1073-916	A	A	G	G	G	A	G	G	G	A	A	G	G	G	A	A	A	G	G	A	A	G	A	A	A	A	A	A	A	A	G	A	G	A	A	G	G	G	A	A	A	G	A	A	A	G	A	A	A
BOPA1_1074-992	A	G	A	A	A	G	A	A	A	A	G	A	A	A	A	A	A	A	A	A	A	A	A	A	A	A	G	A	A	A	A	G	G	G	A	G	A	A	A	A	A	A	A	A	A	A	G	A	A
BOPA1_10760-846	A	A	A	A	G	A	A	A	A	G	G	G	G	A	A	A	A	A	A	A	A	A	A	G	A	G	A	A	A	A	A	A	A	A	A	A	A	G	A	A	A	G	A	A	A	A	A	G	A
BOPA1_1077-457	G	A	G	G	G	G	G	G	G	G	G	G	G	G	A	G	G	G	G	G	A	G	G	A	G	G	A	A	G	A	A	A	A	G	A	A	G	A	A	G	A	G	G	G	A	G	G	G	G
BOPA1_10780-204	G	G	A	G	G	G	A	G	G	G	A	G	G	G	G	G	G	G	G	G	G	A	G	A	A	G	A	G	G	G	A	G	G	G	A	G	G	G	G	G	G	A	G	G	A	G	G	G	A
BOPA1_10922-503	A	A	A	G	A	G	A	G	G	G	A	G	A	G	G	A	A	A	G	A	G	G	G	A	A	G	G	A	A	G	A	A	G	A	G	G	G	A	G	A	G	G	A	A	A	G	A	G	G
BOPA1_10927-876	G	G	G	G	A	A	A	G	A	G	A	A	G	G	G	G	G	G	G	G	G	G	G	G	G	G	G	G	G	G	G	A	A	G	G	A	G	G	G	A	G	G	G	G	G	G	G	G	G
BOPA1_1096-1482	C	A	C	C	C	A	C	A	C	C	C	C	C	C	C	C	C	C	C	C	C	C	C	C	C	C	C	C	C	C	C	C	A	C	C	A	C	C	C	C	C	A	C	C	C	C	C	C	C
BOPA1_11016-603	A	G	A	A	A	G	A	A	A	G	G	A	G	G	G	G	G	A	G	G	G	G	G	G	G	A	A	G	G	A	G	A	G	A	G	G	G	G	G	A	G	A	G	G	G	G	G	G	A
BOPA1_1107-392	C	C	C	C	A	C	C	C	C	C	C	C	C	C	C	C	C	C	C	C	C	C	C	C	C	C	C	C	C	C	C	C	A	C	C	A	C	C	C	C	C	A	C	C	C	C	C	C	C
BOPA1_111-499	G	G	A	G	A	G	A	A	A	A	A	A	A	G	G	G	G	G	G	G	G	G	G	G	G	A	G	G	G	G	G	G	G	G	A	G	G	G	G	G	G	A	G	A	A	G	G	A	G
BOPA1_1110-715	A	A	G	G	A	A	G	G	A	A	A	A	A	A	A	A	G	G	G	G	G	A	G	G	A	G	G	G	G	G	A	A	A	A	A	A	G	G	G	A	G	A	G	A	A	G	G	A	G
BOPA1_11116-257	G	G	G	G	A	G	G	A	A	G	A	A	A	G	G	G	G	G	G	G	G	G	G	G	A	G	G	G	A	G	G	G	A	G	G	A	G	G	G	G	G	A	A	G	G	G	G	G	G
BOPA1_11293-490	A	A	A	A	G	A	A	G	A	A	A	A	A	A	A	A	A	A	A	A	A	G	A	A	A	A	G	G	A	A	A	G	G	G	G	G	A	A	A	R	A	G	G	G	A	A	G	A	A
BOPA1_1140-1508	A	G	A	A	G	G	A	G	A	G	A	A	G	A	A	A	A	G	A	A	G	A	A	A	A	A	A	A	A	G	A	G	G	G	A	G	A	A	A	G	A	G	G	A	A	A	A	G	A
BOPA1_11454-414	G	G	G	C	G	G	G	G	G	C	G	G	C	C	G	G	G	G	C	G	G	G	G	G	C	G	G	G	G	G	G	G	C	C	G	C	C	G	G	C	G	G	G	G	C	G	C	C	C
BOPA1_11470-478	A	A	A	A	G	A	A	A	A	A	G	A	A	A	A	A	A	A	A	A	A	A	A	G	G	A	A	A	A	A	A	A	G	A	A	G	G	G	A	G	A	G	A	A	G	A	A	A	G
BOPA1_11603-445	C	G	G	G	C	G	G	G	C	C	C	C	G	C	G	C	C	C	C	C	G	C	C	G	G	C	G	C	G	G	C	G	G	C	G	G	G	C	C	G	C	C	C	G	C	C	C	C	G
BOPA1_11619-618	G	A	A	G	G	A	G	G	G	G	A	G	G	A	G	A	G	G	G	G	G	G	A	G	G	G	G	A	A	A	A	A	G	A	A	G	G	G	A	G	A	G	A	A	A	G	G	G	G
BOPA1_11657-398	G	G	G	G	A	A	A	A	A	G	A	A	A	A	A	G	G	G	G	G	G	G	G	G	G	G	G	G	G	G	G	A	G	A	G	G	G	A	G	A	G	G	G	G	G	G	G	G	G
BOPA1_11660-365	A	C	C	C	A	C	A	A	A	C	A	A	A	A	C	C	C	C	C	C	A	C	C	C	C	A	C	A	A	C	C	A	A	A	C	A	C	C	C	C	C	A	C	A	C	C	C	C	C
BOPA1_1169-944	A	A	G	G	A	A	G	A	A	A	A	A	A	A	G	A	G	G	G	G	G	G	G	G	A	G	G	A	G	A	G	A	A	G	G	A	G	G	A	A	A	A	G	A	G	G	G	A	G
BOPA1_11707-509	G	C	C	C	G	C	C	G	C	G	G	G	G	C	C	C	C	C	C	C	C	C	G	C	G	C	G	C	C	C	C	C	G	C	C	G	C	C	C	C	C	G	C	C	C	C	G	G	G
BOPA1_1176-1547	A	A	A	A	A	A	C	C	C	A	A	C	A	A	A	A	A	A	A	A	A	A	A	A	A	A	A	A	C	C	A	A	C	A	A	C	A	C	C	A	C	C	C	A	A	A	A	A	A
BOPA1_1178-279	G	C	G	C	G	C	C	G	G	G	G	G	G	G	C	C	C	C	C	C	G	C	C	G	C	G	G	C	C	G	C	G	G	G	C	G	G	C	G	G	G	G	C	C	G	C	G	G	C
BOPA1_1180-70	A	G	G	G	A	G	A	G	A	A	A	A	A	A	G	G	G	G	G	G	A	G	G	G	A	A	G	G	G	N	G	N	A	G	G	A	G	G	N	A	N	A	G	G	G	G	G	A	G
BOPA1_11832-415	A	G	G	G	A	G	A	A	A	G	A	A	A	A	G	A	G	G	G	G	G	G	G	G	A	A	A	G	A	G	G	A	A	G	A	A	G	G	G	A	G	A	A	A	G	G	G	G	G
BOPA1_1190-86	G	G	G	G	A	G	A	G	A	A	G	A	A	G	G	G	G	G	G	G	G	G	G	G	G	G	G	G	G	G	G	G	G	G	G	G	G	A	G	G	G	G	G	G	G	G	G	A	G
BOPA1_11931-389	A	A	C	A	A	A	C	A	A	A	A	A	A	A	A	A	C	C	A	C	A	A	A	A	C	C	A	A	A	A	A	A	A	A	A	A	A	A	A	A	A	C	A	A	A	A	A	A	A
BOPA1_11944-542	G	G	A	G	G	G	G	G	A	G	G	A	A	A	G	G	G	G	A	G	G	G	G	G	G	G	A	G	G	G	G	G	G	G	G	G	G	G	G	G	G	G	G	G	G	A	G	G	G
BOPA1_11979-928	A	A	G	A	G	A	G	G	G	G	G	G	G	A	A	A	A	A	A	A	A	A	A	A	A	G	A	A	A	A	A	A	A	A	A	A	A	A	A	A	A	G	A	A	G	A	A	N	A
BOPA1_12005-188	A	A	A	A	A	A	A	A	A	A	A	A	A	A	A	A	A	A	A	A	G	G	G	A	A	A	G	G	G	A	G	A	G	A	G	G	A	A	A	A	A	G	G	G	G	A	G	A	A
BOPA1_12007-70	A	G	G	G	A	G	A	A	A	G	G	A	A	A	G	A	G	G	G	G	G	G	G	G	G	A	G	G	G	A	G	G	G	G	G	G	G	G	A	A	A	A	G	G	G	G	G	G	G
BOPA1_12027-128	A	A	G	G	G	A	G	G	G	G	A	G	A	A	G	A	G	G	G	G	G	A	A	G	G	G	G	A	G	G	A	A	G	G	G	G	G	G	G	G	G	G	G	G	G	G	A	G	G
BOPA1_1204-1104	A	A	A	A	A	A	A	A	A	A	A	A	G	A	A	A	A	A	A	A	A	A	A	A	A	A	A	A	A	A	A	A	A	A	A	A	A	A	A	A	A	A	A	G	A	A	A	A	A
BOPA1_12045-83	A	G	G	G	A	G	G	G	A	G	A	A	A	A	G	G	G	G	G	G	A	A	A	G	G	G	A	A	G	G	A	G	G	G	A	A	G	A	G	G	G	G	A	A	A	G	A	G	G
BOPA1_12100-378	A	A	A	G	A	A	A	A	A	A	A	A	G	G	A	A	A	A	A	A	A	A	A	A	A	A	A	A	A	A	A	A	A	A	A	A	A	A	A	A	A	A	A	A	A	G	A	A	A
BOPA1_1212-890	G	C	C	C	G	C	G	C	G	C	G	G	G	C	C	C	C	C	C	C	C	C	C	C	C	C	C	C	C	C	C	G	G	G	C	G	C	C	G	G	G	G	C	C	C	C	C	C	C
BOPA1_12128-313	T	A	A	A	A	A	A	T	T	A	T	T	T	A	A	A	A	A	A	A	A	A	A	A	A	A	A	A	T	A	A	A	T	A	A	A	A	A	A	N	A	A	A	A	A	A	A	A	A
BOPA1_1213-1959	G	G	A	G	G	G	G	G	G	G	G	G	G	G	A	G	G	G	G	G	A	G	G	A	G	G	A	A	G	G	A	G	G	G	A	G	G	A	A	G	G	G	A	A	A	G	A	G	A
BOPA1_12210-480	G	G	G	G	G	G	G	G	G	G	G	G	G	A	G	G	G	G	G	G	A	G	G	G	G	G	A	A	A	A	G	G	G	A	G	G	G	G	G	G	G	G	G	G	A	G	G	G	G
BOPA1_12280-797	G	G	G	G	G	G	G	A	A	G	A	A	A	A	G	G	G	G	G	G	G	G	G	G	G	G	G	G	G	G	G	G	A	G	G	G	G	G	G	G	G	A	G	G	G	G	G	G	G
BOPA1_12368-207	N	N	N	N	N	N	N	N	N	N	N	N	N	N	N	N	N	N	N	N	N	N	N	N	N	N	N	N	N	N	N	N	N	N	N	N	N	N	N	N	N	N	N	N	N	N	N	N	N
BOPA1_12384-427	G	G	A	A	G	G	A	G	G	G	G	G	A	G	A	A	G	A	G	G	A	A	A	G	A	A	A	G	G	A	A	G	A	G	A	A	G	G	G	G	G	A	A	A	A	G	G	A	A
BOPA1_1240-844	A	A	A	A	A	A	A	A	A	A	A	A	A	A	A	A	A	A	A	A	A	A	A	A	A	A	A	A	A	A	A	G	A	A	A	A	A	A	A	G	A	A	A	A	A	A	A	A	A
BOPA1_1241-1649	A	A	A	C	A	A	A	C	A	A	A	A	C	A	A	A	C	A	C	C	C	C	A	C	C	A	C	A	C	C	C	A	C	A	C	A	C	A	A	A	A	C	A	C	C	C	A	A	A
BOPA1_12492-541	A	A	A	A	G	A	G	A	G	G	G	G	G	A	A	A	G	A	A	A	A	A	A	A	A	A	A	A	A	G	A	A	G	A	A	G	G	A	A	A	A	G	A	A	A	A	A	G	A
BOPA1_1250-923	G	G	G	G	G	G	A	A	G	G	G	A	A	G	G	G	G	G	G	G	G	G	A	A	A	A	A	G	G	G	G	G	G	G	G	G	G	G	G	A	G	G	G	G	G	G	G	G	G
BOPA1_1270-1263	C	C	G	G	C	C	C	C	C	G	C	C	C	C	C	G	C	C	C	C	C	G	G	C	C	C	C	G	G	C	G	C	C	C	G	C	C	G	C	G	C	G	G	G	G	C	G	G	G
BOPA1_1272-459	G	C	C	C	C	G	C	C	G	C	G	C	G	C	C	C	C	C	C	C	C	C	C	C	C	C	C	C	C	C	C	G	C	G	C	C	C	C	C	G	C	C	C	C	C	C	C	C	C
BOPA1_1283-332	C	C	C	A	C	C	C	C	C	C	C	C	C	A	C	C	C	C	A	A	A	C	C	C	C	C	C	C	C	C	A	C	C	A	A	C	A	C	C	C	C	C	A	C	A	A	C	C	C
BOPA1_1286-990	C	C	C	C	C	C	C	C	C	C	C	C	C	C	C	C	C	C	C	C	C	G	G	C	C	C	G	G	G	C	G	C	G	C	G	G	C	C	C	C	C	C	G	G	G	C	G	C	C
BOPA1_1290-729	G	A	A	A	G	A	A	G	G	A	G	A	G	A	A	A	A	A	A	A	A	A	A	A	A	A	A	A	G	A	A	A	A	G	A	A	A	A	G	A	G	G	A	A	A	A	A	A	A
BOPA1_1291-936	G	G	G	G	G	G	A	G	G	G	A	G	A	A	G	G	G	G	G	G	G	G	G	G	G	G	A	G	G	G	G	A	A	G	G	A	G	G	G	G	G	G	G	G	G	G	G	G	G
BOPA1_12925-332	G	C	C	C	C	C	C	G	G	C	G	G	G	G	G	C	C	C	C	C	C	G	G	C	G	C	C	G	G	G	C	G	G	G	C	G	C	C	G	G	G	G	C	G	C	C	G	C	C
BOPA1_1294-473	G	A	G	G	A	G	A	G	G	A	G	G	A	G	A	A	G	G	G	G	A	A	A	A	A	G	A	A	A	A	A	G	G	A	A	G	A	G	A	G	A	G	A	A	G	G	A	A	G
BOPA1_1298-1450	G	G	G	G	A	G	G	G	G	G	G	G	G	G	G	G	G	G	G	G	G	G	G	G	G	G	G	G	G	G	G	G	G	G	G	G	G	G	G	G	G	G	G	G	G	G	G	G	G
BOPA1_1300-1462	G	G	G	A	G	G	A	G	A	G	G	A	A	A	G	G	G	G	G	G	G	G	G	G	G	G	G	A	G	G	G	G	G	G	G	G	G	G	G	G	G	G	G	G	G	G	G	G	A
BOPA1_1304-478	G	A	G	G	A	G	G	A	G	G	G	G	G	G	G	G	G	G	G	G	G	G	G	G	G	G	G	G	G	G	G	A	A	G	G	A	G	G	G	G	G	A	G	G	G	G	G	G	G
BOPA1_1306-408	A	A	A	A	A	A	A	A	A	A	A	A	A	A	A	A	A	A	A	A	A	A	G	A	A	A	A	A	G	A	A	A	A	A	A	A	A	A	A	A	A	A	A	A	A	A	A	A	A
BOPA1_13081-199	G	G	G	A	G	G	A	A	A	G	A	G	A	G	G	G	G	A	G	G	G	G	A	A	G	G	G	G	G	A	G	G	G	G	G	G	G	G	A	A	A	G	G	G	G	A	G	G	G
BOPA1_13095-187	C	C	C	C	A	C	C	C	A	C	C	A	C	C	A	C	C	C	C	C	A	C	C	C	C	C	A	C	C	A	A	C	C	C	C	C	A	C	C	C	C	C	A	A	C	C	C	C	C
BOPA1_13108-412	C	C	C	G	C	C	G	G	G	G	C	C	C	C	C	C	C	C	C	C	G	G	G	C	C	C	G	G	C	G	G	G	G	C	C	G	C	G	G	G	G	G	G	C	C	C	G	G	G
BOPA1_13178-89	A	A	A	A	A	A	A	A	A	A	A	A	A	A	A	A	A	A	A	A	A	A	A	A	A	A	A	A	A	A	A	C	A	C	A	C	A	A	A	A	A	A	A	A	A	A	A	A	A
BOPA1_13301-90	A	G	G	A	G	A	G	G	G	A	A	G	A	A	A	A	A	A	A	A	G	G	A	A	A	A	G	A	A	G	G	G	G	A	G	G	A	G	G	G	G	G	A	G	G	A	G	A	A
BOPA1_13379-171	C	C	C	C	C	C	C	C	C	C	C	C	C	C	C	C	C	C	C	C	C	C	C	C	C	C	C	C	C	C	C	C	C	C	C	C	C	C	C	C	C	C	C	C	C	C	C	C	C
BOPA1_1344-930	G	G	A	A	G	A	G	A	G	A	G	G	A	A	A	A	G	G	A	G	A	G	A	G	G	A	G	A	A	G	A	G	G	A	G	G	A	G	A	A	G	A	A	G	A	A	A	A	G
BOPA1_1347-1061	A	A	A	A	A	A	A	A	A	A	A	A	A	A	A	A	A	A	A	A	G	A	A	G	A	A	A	A	A	A	A	A	G	A	A	G	A	A	A	A	A	A	A	A	A	A	A	A	A
BOPA1_13494-110	C	C	A	C	A	C	A	C	C	C	C	C	A	A	C	C	A	C	C	C	A	A	A	A	A	A	A	C	C	A	C	C	A	C	C	A	C	C	C	A	C	C	C	C	C	A	C	C	C
BOPA1_13589-175	A	A	G	G	A	A	A	A	A	G	A	A	A	A	A	G	A	A	A	A	A	G	G	A	A	A	A	G	G	A	G	A	A	A	G	A	A	G	A	G	A	G	G	G	G	A	G	G	G
BOPA1_1375-2534	G	C	C	G	C	G	C	G	C	G	G	G	G	G	C	G	G	G	G	G	G	G	G	G	G	G	G	G	G	G	G	G	C	C	G	C	G	G	G	G	G	G	G	G	G	G	G	G	G
BOPA1_1381-547	G	G	G	G	A	G	G	G	G	G	A	G	A	G	G	G	G	G	G	G	G	G	G	G	G	G	G	G	G	G	G	G	A	G	G	A	G	G	G	G	G	G	G	G	G	G	G	G	G
BOPA1_1385-827	A	G	A	A	A	A	A	A	A	A	A	A	A	A	G	A	A	A	A	A	G	G	A	G	A	A	G	G	G	G	G	G	G	A	G	G	A	G	G	A	G	A	G	G	G	A	G	A	A
BOPA1_139-1263	G	A	A	G	A	A	A	A	G	G	A	G	G	G	G	A	N	A	G	A	G	G	G	G	A	G	G	G	G	G	G	G	G	G	G	G	G	G	G	A	G	A	G	G	G	G	G	G	G
BOPA1_13924-403	A	C	C	A	A	C	C	A	A	A	C	A	C	C	A	C	A	A	A	A	A	A	C	A	A	C	A	C	C	C	C	C	A	C	C	A	A	C	A	C	A	A	A	C	A	A	A	A	A
BOPA1_1435-670	G	G	G	A	G	G	G	G	G	G	G	G	G	A	G	G	G	G	G	G	A	G	G	G	G	G	A	A	G	G	A	G	G	G	G	G	G	G	G	G	G	G	A	G	G	G	A	G	A
BOPA1_1437-687	A	A	A	A	A	A	A	A	A	A	A	A	A	A	A	A	A	A	A	A	A	A	A	A	A	A	A	A	A	A	A	G	A	A	A	A	A	A	A	A	A	A	A	A	A	A	A	A	A
BOPA1_14371-423	C	C	G	C	G	C	G	G	G	C	G	G	G	C	C	G	C	C	C	C	C	G	C	G	C	C	G	G	G	C	G	C	G	C	G	G	C	C	C	C	C	G	G	C	G	C	G	C	C
BOPA1_1440-1148	A	A	A	A	A	A	A	A	A	A	A	C	A	A	A	A	A	A	A	A	C	A	A	C	A	A	A	A	A	A	C	A	A	A	C	A	A	A	A	C	A	A	C	C	A	A	C	A	A
BOPA1_1447-464	A	A	G	G	A	A	A	G	G	G	A	A	A	A	A	A	G	A	A	G	G	A	A	G	G	A	G	G	A	A	G	A	G	G	G	A	G	G	G	G	G	A	G	G	G	A	G	G	G
BOPA1_1449-1103	A	G	G	G	G	G	G	G	G	G	G	G	G	G	G	A	G	G	G	G	G	G	G	G	G	G	G	G	G	G	G	G	G	G	A	G	G	A	G	G	A	G	G	G	G	G	G	G	G
BOPA1_14644-498	G	G	G	G	G	G	G	G	G	G	G	G	G	G	G	G	G	G	G	G	G	G	G	G	G	G	G	G	G	G	G	A	A	A	G	A	G	G	G	G	G	G	G	G	G	G	G	G	G
BOPA1_14765-388	A	C	C	C	C	C	A	C	C	A	A	C	A	C	C	C	C	C	C	C	C	C	C	C	A	A	C	A	A	C	C	A	C	C	C	C	C	C	A	A	A	C	C	C	C	C	C	A	C
BOPA1_14832-296	G	G	G	G	G	G	G	A	A	A	A	A	A	G	G	G	G	G	G	G	G	A	G	A	G	G	G	G	G	A	G	G	G	G	G	G	G	G	G	A	G	G	G	G	A	G	G	A	G
BOPA1_1486-908	G	G	A	G	G	G	A	A	G	G	A	A	G	G	G	G	G	G	G	G	G	G	A	G	G	A	G	G	G	A	G	G	N	G	G	G	G	G	G	A	G	A	G	G	G	G	G	G	G
BOPA1_1490-959	A	G	G	G	G	G	G	A	A	G	G	A	A	G	G	G	G	G	G	G	G	G	G	G	G	G	G	G	G	G	G	G	G	G	G	G	G	G	G	G	G	A	G	G	G	G	G	G	G
BOPA1_1493-839	A	A	C	C	C	C	C	A	A	C	A	A	A	C	C	A	C	C	C	C	C	C	C	C	C	C	C	C	C	C	C	C	C	C	C	C	C	C	C	A	C	A	C	C	C	C	C	C	C
BOPA1_1497-628	A	A	A	A	G	A	G	G	A	A	G	G	G	A	A	A	A	A	A	A	A	A	A	A	A	A	G	A	A	A	A	A	G	A	A	G	A	A	A	A	A	A	A	A	A	A	A	A	A
BOPA1_1499-290	N	N	N	N	N	N	N	N	N	N	N	N	N	N	N	N	N	N	N	N	N	N	N	N	N	N	N	N	N	N	N	N	N	N	N	N	N	N	N	N	N	N	N	N	N	N	N	N	N
BOPA1_1501-353	C	G	C	C	C	G	C	C	C	C	C	C	C	C	G	G	C	C	C	C	C	C	G	G	C	C	G	G	C	G	C	C	G	C	C	G	C	C	G	C	G	C	C	C	G	C	G	C	G
BOPA1_151-730	C	C	C	C	A	C	C	A	A	C	C	C	A	C	C	C	C	C	C	C	C	C	C	C	C	C	C	C	C	C	C	C	C	A	C	C	C	C	A	C	A	A	C	C	C	C	C	C	C
BOPA1_1511-545	G	G	A	G	G	G	A	A	A	G	A	A	G	G	A	G	G	G	G	G	A	G	G	A	G	G	A	A	G	A	G	G	A	A	A	A	G	G	A	G	A	G	A	A	G	G	A	G	A
BOPA1_1513-514	A	G	G	A	A	G	G	A	A	G	A	A	A	A	A	A	A	G	A	A	A	A	A	A	G	G	A	A	G	G	A	G	A	A	G	A	A	A	G	G	G	A	A	G	G	A	G	G	A
BOPA1_15141-257	G	G	G	A	A	A	G	G	G	A	A	G	G	G	G	G	G	G	G	G	A	G	A	G	G	G	A	G	G	G	G	G	G	G	A	G	A	G	A	G	A	A	G	A	A	G	G	A	A
BOPA1_1518-624	A	G	G	G	A	G	A	G	A	G	A	G	A	G	G	G	G	G	G	G	G	G	G	G	G	G	G	G	G	G	G	G	G	G	G	A	G	G	G	G	G	G	G	G	G	G	G	G	G
BOPA1_152-329	A	A	A	A	A	A	A	A	A	A	A	A	A	A	A	A	A	A	A	A	A	C	C	A	A	A	C	C	C	A	C	A	A	A	C	C	A	A	A	A	A	A	C	C	C	A	C	A	A
BOPA1_1523-1136	A	A	A	A	T	A	A	A	A	A	A	A	A	A	T	A	A	A	A	A	A	A	A	A	A	A	A	A	A	A	A	A	A	A	A	A	A	A	A	A	A	A	A	T	A	A	A	A	A
BOPA1_1549-1898	A	G	G	G	A	G	A	G	A	G	A	A	A	G	G	G	G	G	G	G	G	G	G	G	G	G	G	G	G	G	G	A	A	A	G	A	G	G	A	A	A	A	G	G	G	G	G	G	G
BOPA1_1553-753	A	A	G	A	A	A	G	G	A	G	A	A	A	G	A	A	A	G	A	A	A	G	G	G	G	A	A	A	G	A	G	G	A	G	G	A	G	G	A	G	A	G	G	A	A	A	A	G	A
BOPA1_1555-631	G	G	G	A	G	A	G	G	G	G	G	G	G	A	G	G	G	G	A	G	G	A	G	G	G	G	G	A	A	G	G	G	G	A	G	G	A	G	A	G	A	G	G	A	G	A	G	G	G
BOPA1_1565-514	A	G	A	A	A	G	A	A	A	A	A	A	G	A	A	A	A	A	A	A	A	A	A	A	A	A	A	A	A	G	A	A	G	A	A	G	A	A	A	A	A	A	A	A	A	A	A	A	A
BOPA1_1578-552	G	A	A	A	G	G	G	G	G	A	G	G	G	A	A	A	A	A	A	A	A	A	A	G	A	A	A	A	A	A	A	G	G	G	A	G	A	A	A	G	A	A	A	A	A	A	A	A	A
BOPA1_1582-63	T	T	A	T	T	T	A	T	A	T	T	T	T	T	T	T	T	T	T	T	T	T	T	T	T	T	T	T	T	T	T	A	A	T	A	A	T	A	T	T	T	T	T	A	T	T	T	T	T
BOPA1_1583-522	G	G	G	G	G	G	G	G	A	G	G	A	G	G	G	G	G	G	G	G	G	G	G	G	G	G	G	G	G	G	G	G	G	G	G	G	G	G	G	G	G	G	G	G	G	G	G	G	G
BOPA1_1584-263	A	A	A	A	A	A	A	A	A	A	A	A	A	A	A	A	A	A	A	A	A	G	A	G	G	A	A	A	A	G	A	A	G	A	A	G	A	A	A	A	A	A	A	A	G	A	A	A	A
BOPA1_1588-537	G	G	G	G	A	A	A	G	A	G	A	A	G	A	G	G	G	G	G	G	A	G	G	G	G	G	A	A	A	A	G	A	A	A	G	A	G	G	A	A	A	G	G	G	A	G	G	G	G
BOPA1_1590-544	A	A	A	A	A	A	A	A	A	A	A	A	A	A	A	A	A	A	A	A	A	A	A	A	A	A	A	A	A	A	A	A	A	A	A	A	A	A	A	A	A	A	A	A	A	A	A	A	A
BOPA1_1593-1597	A	A	G	G	A	G	G	A	A	G	A	A	A	G	A	G	A	G	G	A	A	G	A	G	G	G	G	A	G	G	A	G	A	A	G	A	A	G	G	G	G	G	A	A	A	A	G	G	G
BOPA1_1603-1165	G	G	G	G	G	G	G	G	G	G	G	G	G	G	G	A	G	G	G	G	G	G	A	G	G	A	G	A	G	G	G	G	A	G	G	A	G	G	A	G	A	G	G	G	G	G	G	G	G
BOPA1_1613-291	C	C	G	G	G	G	C	C	G	G	G	C	C	G	G	C	G	G	G	G	G	G	C	C	C	C	C	G	G	G	G	G	G	G	G	G	G	G	G	C	G	C	G	G	G	G	G	G	G
BOPA1_1625-303	A	G	A	A	A	G	A	A	G	A	A	G	G	A	A	G	A	A	A	A	A	A	A	A	G	G	A	A	A	A	A	G	G	A	A	G	A	A	G	A	G	A	A	A	A	A	G	A	A
BOPA1_1628-410	A	G	G	G	G	G	G	A	A	G	G	A	G	A	A	G	G	G	G	G	G	A	G	A	G	G	G	G	G	G	G	G	A	G	G	G	G	G	G	G	G	G	G	G	A	G	G	G	G
BOPA1_1630-1150	A	A	A	A	A	G	A	A	A	A	G	A	A	A	A	A	A	A	A	A	A	A	A	A	A	A	G	G	A	A	A	G	G	G	A	G	A	G	A	A	A	A	G	A	G	G	A	A	A
BOPA1_1635-691	A	G	G	G	A	G	A	A	A	G	A	A	A	A	G	G	G	G	G	G	G	G	G	G	G	A	G	A	A	G	G	A	A	A	G	A	G	G	G	G	G	A	G	G	G	G	G	G	G
BOPA1_1639-613	G	A	G	G	G	G	G	G	G	A	G	G	G	G	A	G	A	A	G	A	A	G	G	A	G	G	A	G	G	G	G	G	G	A	G	G	A	G	G	G	G	G	G	G	A	A	G	A	G
BOPA1_166-154	G	A	G	G	A	A	G	A	A	G	G	A	A	G	G	A	G	G	G	G	A	G	G	G	G	A	G	G	G	G	G	A	G	G	A	G	G	G	G	A	G	G	G	G	G	G	G	G	G
BOPA1_1660-347	A	A	A	C	A	A	A	A	A	C	A	A	A	C	A	A	C	C	A	C	C	A	C	A	A	C	C	A	A	C	A	A	A	C	A	A	C	A	C	A	C	A	A	C	A	C	C	C	C
BOPA1_1670-369	G	G	G	G	G	G	G	G	G	G	G	G	G	G	G	G	G	G	G	G	G	G	G	G	G	G	G	G	G	G	G	G	G	G	A	G	A	G	G	G	G	G	A	A	G	G	G	G	G
BOPA1_1674-468	A	A	G	A	A	A	A	G	G	A	A	A	A	G	G	G	G	G	G	G	G	G	G	A	G	A	G	G	G	A	G	A	A	A	G	A	A	A	A	A	A	A	G	G	G	G	G	A	G
BOPA1_1676-557	A	G	G	A	A	G	A	G	G	A	G	G	A	G	A	G	A	A	A	A	A	A	G	A	A	A	A	G	G	G	G	G	A	G	G	A	A	A	G	G	G	A	G	G	G	A	A	A	A
BOPA1_1692-742	A	G	A	A	A	A	A	A	A	G	A	A	A	G	G	G	A	A	A	A	A	A	A	G	A	A	A	G	G	G	G	G	G	A	G	G	G	A	A	A	A	A	G	G	G	A	G	G	A
BOPA1_1697-636	G	A	G	A	G	A	G	G	G	A	G	G	G	A	A	A	G	G	A	G	A	A	A	G	G	A	A	A	A	A	A	A	A	A	A	A	A	A	A	G	A	G	A	G	A	A	A	A	A
BOPA1_1698-619	A	A	A	A	A	A	A	A	A	A	A	A	A	A	A	A	A	A	A	A	A	A	A	A	A	A	A	A	A	A	A	A	A	A	A	A	A	A	A	A	A	A	A	A	A	A	A	A	A
BOPA1_171-1301	C	A	A	A	A	A	A	A	C	A	C	C	A	A	A	A	A	A	A	A	A	A	A	A	A	A	A	A	A	A	A	C	A	A	A	A	A	C	C	A	C	C	A	A	A	A	A	A	A
BOPA1_1711-542	N	N	N	N	N	N	N	N	N	N	N	N	N	N	N	N	N	N	N	N	N	N	N	N	N	N	N	N	N	N	N	N	N	N	N	N	N	N	N	N	N	N	N	N	N	N	N	N	N
BOPA1_1732-491	A	C	C	C	A	C	C	C	A	C	C	A	A	A	C	C	C	C	C	C	C	C	C	C	C	C	C	C	C	C	C	C	C	A	C	C	C	C	C	C	C	C	C	C	C	C	C	C	C
BOPA1_1735-1424	G	A	A	A	G	A	G	G	G	A	G	G	G	A	G	A	A	A	A	A	A	A	A	A	A	A	A	A	A	G	A	G	G	G	A	G	A	A	G	G	G	G	A	A	A	A	A	A	A
BOPA1_1745-823	A	A	A	A	A	A	A	A	A	A	A	A	A	A	A	A	A	A	A	A	A	A	G	A	A	A	A	A	A	A	A	A	G	A	A	G	A	A	A	A	A	A	A	A	A	A	A	A	A
BOPA1_1746-1527	A	C	C	C	C	C	C	C	A	C	A	A	C	C	C	A	C	C	C	C	A	C	C	C	C	A	C	A	C	A	C	C	A	C	C	A	C	A	A	C	A	C	A	C	A	C	C	C	C
BOPA1_1761-804	A	A	A	A	G	A	A	A	A	A	G	A	A	A	A	A	A	A	A	A	A	A	A	G	G	A	A	A	A	A	A	A	A	A	A	A	A	G	A	G	A	G	A	A	G	A	A	A	G
BOPA1_1762-837	A	G	G	G	A	G	G	A	G	G	G	G	A	G	G	G	G	G	G	G	G	G	G	G	G	G	G	G	G	G	G	G	G	G	G	G	G	G	G	G	G	G	G	G	G	G	G	G	G
BOPA1_1769-545	T	T	T	T	A	T	T	A	T	T	T	T	T	T	A	T	T	T	T	T	T	T	T	T	T	T	T	A	T	T	T	A	A	T	T	A	T	T	T	N	T	T	T	T	T	T	T	T	T
BOPA1_1786-297	T	T	T	T	T	T	T	T	T	A	T	T	T	T	T	T	T	T	T	T	T	T	T	T	T	T	T	T	T	T	T	T	T	T	T	T	T	T	T	A	T	A	T	T	T	T	T	A	T
BOPA1_1789-782	C	G	C	C	C	G	C	C	C	G	G	C	C	C	C	G	C	C	C	C	C	C	C	G	C	G	C	G	C	G	C	C	G	G	G	G	C	G	C	C	G	G	G	G	G	C	C	G	G
BOPA1_1800-1101	A	A	T	T	T	A	T	T	T	A	T	T	T	T	T	T	A	A	A	A	T	T	T	T	T	A	T	T	T	A	T	A	T	A	A	T	T	T	A	A	N	T	A	A	T	A	T	A	T
BOPA1_1826-229	G	G	G	G	A	A	G	A	G	G	G	G	G	G	G	A	G	G	G	G	G	G	A	G	G	A	G	G	A	G	G	A	A	G	G	A	G	A	G	A	G	A	G	G	G	G	G	G	G
BOPA1_1831-241	G	A	A	G	G	A	A	A	A	A	G	G	A	A	G	A	A	A	G	A	G	A	G	A	A	A	G	A	A	A	A	A	A	A	A	G	G	A	G	A	G	A	G	A	G	G	A	A	G
BOPA1_1847-1745	A	A	G	G	A	G	A	A	A	G	A	A	A	G	G	A	G	G	G	G	G	G	G	G	G	G	G	G	G	G	G	G	A	G	G	A	G	G	G	A	G	A	G	G	G	G	G	G	G
BOPA1_1852-509	A	C	A	C	A	A	A	C	A	C	A	A	A	C	C	C	C	C	C	C	A	C	A	A	A	A	C	A	A	A	A	C	C	C	A	C	A	C	A	C	A	C	C	C	A	C	C	C	C
BOPA1_1857-64	C	C	G	G	C	G	G	G	C	C	C	C	G	C	C	C	C	C	C	C	C	G	C	C	G	G	C	C	G	C	C	C	C	C	C	C	C	C	G	G	G	C	C	C	G	C	C	C	G
BOPA1_1861-2382	G	G	G	G	G	G	G	G	G	G	G	G	G	G	G	G	G	G	G	G	G	G	A	G	G	G	G	G	G	G	G	G	A	G	G	A	G	G	G	G	G	G	G	G	G	G	G	G	G
BOPA1_1862-765	G	A	G	A	G	A	G	A	A	A	G	G	G	G	G	A	G	G	G	G	G	A	G	G	G	A	G	G	A	G	G	A	A	G	G	G	G	A	G	G	G	G	G	G	A	G	G	G	G
BOPA1_1863-275	A	G	A	G	A	G	A	A	A	G	A	A	A	G	G	G	A	A	G	A	G	G	G	G	A	G	G	G	G	G	G	G	G	G	G	G	G	G	G	A	G	A	G	A	G	G	G	G	G
BOPA1_1866-866	A	A	A	A	A	C	A	A	A	A	C	A	A	C	A	A	A	C	C	C	A	A	A	A	A	C	A	A	A	A	A	A	A	A	A	A	A	A	C	C	C	A	A	A	A	C	A	A	A
BOPA1_1872-1372	G	A	A	A	G	G	A	G	G	G	G	G	G	G	G	G	A	A	A	A	G	G	A	G	G	G	G	G	G	G	G	G	G	G	G	G	G	G	G	G	G	A	G	G	G	A	G	G	G
BOPA1_1894-2132	G	G	A	A	G	G	A	A	A	A	A	G	G	A	A	G	A	A	A	A	G	A	A	A	A	G	A	A	A	A	A	G	A	G	A	A	A	G	A	A	A	G	A	A	A	A	A	A	A
BOPA1_1899-739	G	A	G	G	G	A	G	G	G	G	G	G	G	G	G	G	G	G	G	G	G	G	G	G	G	G	G	G	G	G	G	A	A	A	G	A	A	G	G	A	G	A	A	G	G	G	G	G	G
BOPA1_1906-429	A	A	G	G	A	A	A	G	G	G	A	G	G	A	G	A	A	A	G	A	G	A	G	A	A	A	G	A	G	A	A	A	G	A	A	G	A	G	G	G	G	G	A	G	G	A	A	G	G
BOPA1_1910-1343	A	A	A	A	A	A	A	G	A	A	A	A	A	A	A	A	A	A	A	A	A	G	A	A	A	A	A	A	A	A	A	G	G	G	A	G	A	G	A	A	A	G	A	A	A	A	G	A	A
BOPA1_1911-55	G	A	G	G	G	G	G	G	G	A	G	G	A	A	A	G	A	G	A	A	G	G	G	A	A	G	G	A	A	G	G	G	A	G	G	A	A	G	G	G	G	G	A	G	A	A	G	A	G
BOPA1_1914-936	A	G	A	A	A	G	A	A	A	G	G	A	G	G	G	G	G	A	G	G	G	G	G	G	G	A	A	G	G	A	G	A	G	A	G	G	G	G	G	A	G	A	G	G	G	G	G	G	A
BOPA1_1917-848	C	A	A	C	A	C	A	A	C	A	C	C	C	A	A	C	C	A	C	C	A	A	A	A	A	C	A	A	A	A	A	C	C	A	A	A	A	A	A	A	A	C	A	A	A	C	A	A	A
BOPA1_1923-265	A	A	A	A	C	A	C	C	A	A	C	C	C	A	A	A	A	A	A	A	A	A	A	A	A	A	C	A	A	A	A	A	C	A	A	C	A	A	A	A	A	A	A	A	A	A	A	A	A
BOPA1_1944-1901	G	A	G	A	G	G	G	A	A	G	A	A	A	A	A	G	A	A	A	A	G	A	A	A	G	G	A	A	A	G	A	G	G	A	A	A	A	A	G	G	G	G	A	A	A	A	A	G	A
BOPA1_1946-698	C	C	C	A	C	C	C	C	C	C	C	C	A	A	A	C	C	A	A	C	A	C	C	C	C	C	A	A	A	A	A	C	C	C	A	C	A	C	C	C	C	A	C	A	C	A	A	C	A
BOPA1_1954-1198	G	A	A	A	G	G	G	G	G	G	G	G	G	G	G	A	A	G	A	A	A	G	G	A	G	A	G	A	A	A	A	A	A	G	G	A	A	A	A	A	A	A	A	G	A	A	A	G	G
BOPA1_1969-1322	A	G	G	A	A	G	G	G	G	A	G	G	A	A	A	G	A	G	A	A	G	A	G	A	A	G	A	A	A	G	G	A	A	A	G	A	G	G	G	A	G	G	G	G	G	A	A	G	G
BOPA1_1977-1385	A	G	G	G	G	G	G	G	A	G	G	G	G	G	G	A	G	G	G	G	G	G	G	G	G	A	G	G	G	G	G	A	A	A	G	A	G	A	G	G	G	G	G	G	G	G	G	G	G
BOPA1_1992-1714	A	A	A	A	A	A	A	A	A	A	A	A	A	A	A	A	A	A	A	A	A	A	A	A	A	A	A	A	A	A	A	A	A	A	A	A	A	C	A	A	A	A	A	A	A	A	A	A	A
BOPA1_1997-77	A	G	A	G	A	A	A	A	A	A	A	A	A	A	G	A	G	G	G	G	G	G	A	G	G	A	G	A	A	A	A	A	A	A	A	A	G	A	A	A	A	A	A	A	G	G	G	A	G
BOPA1_2020-539	G	G	G	G	A	G	A	A	G	G	G	G	A	A	G	G	G	G	G	G	G	G	G	G	G	A	A	G	A	A	G	A	A	A	G	A	G	G	G	G	G	A	G	G	G	G	G	G	G
BOPA1_2026-302	A	A	A	G	A	A	A	G	G	A	G	G	A	A	A	A	A	A	A	A	A	A	A	A	G	A	A	A	A	G	A	G	A	G	A	A	A	A	A	G	A	G	A	A	A	A	A	A	G
BOPA1_2027-1307	G	A	A	A	G	G	G	G	G	A	G	G	G	G	A	G	A	A	A	A	A	A	A	A	A	G	G	G	A	G	G	G	A	G	A	A	A	A	G	G	G	G	G	A	G	G	A	A	A
BOPA1_2029-1143	C	A	C	A	C	A	C	A	A	A	C	C	A	A	A	A	A	A	A	A	C	A	A	C	A	A	C	A	A	A	A	A	C	A	A	C	A	A	A	A	A	C	A	A	A	A	A	A	C
BOPA1_203-1128	G	G	G	G	G	G	G	G	G	G	G	G	A	G	G	G	G	G	G	G	G	G	G	G	G	G	G	G	G	G	G	G	G	G	G	G	G	G	G	G	G	A	G	A	G	G	G	G	G
BOPA1_2036-1027	G	G	A	A	G	A	G	A	G	G	G	G	G	G	A	A	G	G	G	G	A	A	A	A	A	G	A	A	A	A	A	G	A	A	A	A	A	G	A	A	A	G	A	A	A	G	A	G	A
BOPA1_2041-1317	G	G	G	G	G	G	G	G	G	A	G	G	G	A	A	A	G	G	G	G	A	A	G	G	A	A	A	G	G	G	A	G	G	G	A	G	G	A	G	G	G	G	A	A	A	G	A	A	G
BOPA1_2047-850	G	G	A	A	G	G	A	A	A	G	G	A	A	A	G	A	A	G	A	A	G	G	G	G	G	A	A	G	A	A	A	G	G	G	A	G	G	G	G	G	G	G	G	A	A	A	A	G	G
BOPA1_2052-792	A	G	A	G	G	G	A	G	G	G	A	G	A	G	A	A	A	A	A	G	A	A	G	G	A	A	G	A	A	A	A	G	A	A	A	A	A	A	A	G	A	A	A	A	A	G	A	G	G
BOPA1_2055-947	G	C	C	G	G	C	C	C	G	C	C	G	G	C	G	C	G	C	G	G	G	C	C	G	C	C	G	C	C	C	C	G	G	C	C	G	G	C	G	G	G	C	G	G	G	G	C	C	G
BOPA1_2057-412	A	A	A	A	A	C	A	A	A	A	A	A	A	A	A	C	A	A	A	A	A	A	A	A	A	C	C	A	A	A	A	A	A	A	A	C	A	A	C	A	C	A	A	A	A	A	A	A	A
BOPA1_2066-1133	A	G	G	G	A	A	A	A	G	G	G	A	A	A	G	G	G	G	G	G	G	G	G	G	G	G	A	G	G	G	A	A	G	G	G	G	G	G	G	A	G	A	G	G	G	A	G	G	G
BOPA1_2067-775	A	A	A	A	A	A	A	A	A	A	A	A	A	A	A	G	A	A	A	A	A	A	A	A	A	G	A	A	A	A	A	G	G	G	A	G	A	G	A	A	A	A	A	A	A	A	A	A	A
BOPA1_2091-639	A	G	A	A	A	G	A	A	A	G	A	A	A	G	G	G	A	A	A	A	G	G	G	A	A	G	G	G	G	A	G	G	A	G	G	A	G	G	G	A	G	A	G	A	G	A	G	G	G
BOPA1_210-450	C	C	C	C	C	C	C	A	A	A	A	A	A	A	A	A	A	A	A	A	A	A	C	A	A	C	C	A	A	A	A	C	C	C	A	C	A	A	A	C	A	A	A	A	A	A	A	A	C
BOPA1_211-259	G	G	G	G	G	G	G	G	G	A	G	G	G	A	G	A	G	G	G	G	G	A	G	G	G	A	A	G	G	G	A	G	A	G	A	A	A	G	G	G	G	G	A	G	G	G	A	A	G
BOPA1_2124-984	G	G	G	A	A	G	A	A	A	A	A	A	A	A	G	G	A	G	A	A	A	G	G	G	G	G	G	G	A	A	G	G	A	A	G	A	A	A	G	G	A	A	G	G	G	A	G	A	G
BOPA1_2128-874	A	A	A	A	G	A	A	G	A	A	A	A	G	G	G	A	G	G	G	G	A	G	A	A	G	A	A	A	G	A	A	A	A	A	A	A	A	G	A	G	A	A	A	A	A	G	A	A	A
BOPA1_2144-852	G	A	G	G	G	G	G	G	G	G	G	G	G	G	A	G	G	G	G	G	A	A	G	G	G	G	G	A	G	G	G	G	G	A	A	G	G	G	A	G	A	G	G	A	G	G	G	G	G
BOPA1_2146-2256	A	G	G	G	A	G	G	G	A	G	A	A	A	A	G	G	G	G	G	G	G	A	G	G	G	G	G	G	G	G	G	G	G	G	G	G	G	G	G	G	G	G	G	G	G	G	A	G	G
BOPA1_2167-335	A	C	C	A	A	C	C	A	A	C	A	A	A	A	A	A	C	A	A	A	C	C	C	C	C	C	C	A	A	C	A	A	A	C	A	A	A	A	C	A	C	A	A	A	C	A	C	C	C
BOPA1_2168-111	A	A	A	A	A	A	A	A	A	A	A	A	A	A	A	A	A	A	A	A	A	A	C	A	A	A	A	A	A	A	A	A	C	A	A	C	A	A	A	A	A	A	A	A	A	A	A	A	A
BOPA1_217-677	G	G	G	G	G	A	G	G	G	G	G	G	G	G	G	A	G	G	G	G	G	G	G	G	G	A	G	G	G	G	G	A	A	G	G	G	G	G	G	G	G	A	G	G	G	G	G	G	G
BOPA1_2174-1345	C	C	C	A	C	C	C	C	C	A	C	C	C	C	C	C	A	A	A	A	C	C	C	C	C	A	C	C	C	C	C	C	C	C	C	C	C	C	C	C	C	A	C	C	C	A	C	A	C
BOPA1_2176-891	T	A	A	T	A	T	A	T	A	A	A	T	T	A	A	A	T	T	T	T	A	A	T	T	A	A	A	T	T	T	A	T	T	T	T	T	T	A	T	T	T	T	A	T	A	T	A	A	T
BOPA1_2183-227	N	N	N	N	N	N	N	N	N	N	N	N	N	N	N	N	N	N	N	N	N	N	N	N	N	N	N	N	N	N	N	N	N	N	N	N	N	N	N	N	N	N	N	N	N	N	N	N	N
BOPA1_2188-425	A	G	G	G	G	G	G	A	A	G	G	A	R	A	R	G	G	G	G	G	G	A	G	A	G	G	G	G	G	G	G	G	A	G	G	G	G	G	G	G	G	G	G	G	A	G	G	G	G
BOPA1_2196-195	G	C	G	G	G	C	G	C	G	G	G	G	G	G	G	C	G	G	G	G	G	G	C	G	G	C	G	C	G	G	G	G	G	G	G	G	G	C	C	C	C	G	G	G	G	G	C	G	G
BOPA1_2223-1688	G	A	G	G	G	G	G	A	A	A	A	A	G	G	A	A	A	G	G	G	A	A	G	A	A	A	A	A	G	A	G	G	A	A	G	A	A	G	A	G	A	G	G	G	G	G	A	A	A
BOPA1_2225-2611	G	G	G	G	G	G	G	G	G	G	G	G	G	G	G	G	G	G	G	G	G	G	A	G	G	G	G	G	G	G	G	G	A	G	G	A	G	G	G	G	G	G	G	G	G	G	G	G	G
BOPA1_2229-274	N	N	N	N	N	N	N	N	N	N	N	N	N	N	N	N	N	N	N	N	N	N	N	N	N	N	N	N	N	N	N	N	N	N	N	N	N	N	N	N	N	N	N	N	N	N	N	N	N
BOPA1_2231-557	C	A	A	A	A	A	A	A	C	A	A	A	A	A	A	A	A	A	A	A	A	A	A	A	A	A	A	A	A	A	A	C	A	C	A	A	A	C	A	A	A	A	A	A	A	A	A	A	A
BOPA1_2244-3247	C	C	C	C	C	C	C	A	A	C	C	A	A	A	C	C	C	C	C	C	C	C	C	C	C	C	C	C	A	A	A	C	C	C	C	C	A	C	C	A	C	A	A	C	A	C	C	C	C
BOPA1_2249-1308	A	G	G	G	A	A	G	A	G	A	A	G	G	G	G	G	A	A	G	A	G	G	G	G	A	G	G	G	G	A	G	G	G	G	G	G	A	G	G	G	G	A	A	A	G	G	G	A	G
BOPA1_2251-643	A	A	A	A	A	A	A	A	A	A	A	A	A	A	A	A	A	A	A	A	A	A	A	A	A	A	A	A	A	A	A	A	G	A	A	G	A	A	A	A	A	G	A	A	A	A	A	A	A
BOPA1_2259-488	N	N	N	N	N	N	N	N	N	N	N	N	N	N	N	N	N	N	N	N	N	N	N	N	N	N	N	N	N	N	N	N	N	N	N	N	N	N	N	N	N	N	N	N	N	N	N	N	N
BOPA1_2265-363	G	A	A	A	G	G	G	G	G	A	G	G	G	G	A	A	G	G	G	G	A	A	A	A	A	G	A	A	A	A	A	G	G	A	A	G	G	G	A	G	A	G	A	A	A	G	A	A	A
BOPA1_2267-1173	G	C	C	C	G	C	C	C	G	C	C	G	G	G	C	C	C	C	C	C	G	G	C	C	C	C	C	C	G	C	C	C	G	C	C	G	C	G	C	C	C	G	C	G	C	C	C	C	C
BOPA1_2268-601	G	G	G	A	G	G	G	G	G	G	G	G	G	G	G	G	A	A	A	A	G	G	A	G	G	G	G	G	G	A	G	A	G	A	G	G	A	G	A	G	A	G	G	G	G	A	G	G	A
BOPA1_2274-1226	A	C	A	A	C	A	A	C	A	A	A	A	A	A	A	A	A	A	A	A	A	A	A	A	A	A	A	C	A	C	A	C	C	A	A	C	A	A	C	A	C	C	A	C	A	A	A	A	A
BOPA1_2277-634	G	G	A	G	A	G	A	A	A	A	A	A	A	G	G	G	G	G	G	G	G	G	G	G	G	A	G	G	G	G	G	G	G	G	G	G	G	G	G	G	G	A	G	G	A	G	G	A	G
BOPA1_2283-2913	C	A	A	A	C	A	A	C	C	A	C	C	C	C	A	A	A	A	A	A	C	A	A	A	A	A	C	C	C	A	C	A	A	A	C	A	A	A	A	A	A	A	C	C	C	A	A	A	A
BOPA1_2288-126	N	N	N	N	N	N	N	N	N	N	N	N	N	N	N	N	N	N	N	N	N	N	N	N	N	N	N	N	N	N	N	N	N	N	N	N	N	N	N	N	N	N	N	N	N	N	N	N	N
BOPA1_2290-796	C	C	C	C	C	C	C	C	C	C	C	C	C	C	C	C	C	C	C	C	C	C	C	C	C	C	C	C	C	G	C	G	C	C	G	C	C	C	C	C	C	C	C	G	C	C	C	C	C
BOPA1_2294-573	G	G	A	G	A	G	A	G	G	G	G	G	G	G	G	A	G	G	G	G	G	G	G	A	G	A	A	G	A	G	A	G	G	G	A	G	G	G	A	G	A	G	A	A	A	G	A	G	G
BOPA1_2297-1250	G	G	A	A	G	G	G	G	G	G	G	G	G	A	G	G	A	G	A	A	A	A	G	A	G	A	G	A	G	A	A	G	G	A	A	G	A	A	A	G	A	G	A	A	A	A	A	G	G
BOPA1_2298-1526	A	A	A	A	A	A	A	A	A	A	G	A	A	A	A	G	A	A	A	A	G	G	G	A	A	A	A	A	A	A	G	G	A	G	A	A	A	G	G	G	G	A	A	A	A	A	G	A	A
BOPA1_2314-1412	A	A	A	A	A	A	G	A	G	G	A	G	G	A	G	A	A	A	A	A	A	A	A	A	A	A	G	A	A	G	A	G	A	A	A	A	A	G	G	A	G	G	A	G	G	A	A	G	A
BOPA1_2315-702	G	G	G	G	A	G	G	G	G	G	G	G	G	G	G	A	G	G	G	G	G	G	G	G	G	A	G	G	G	G	G	G	A	G	G	A	G	A	G	G	G	G	G	G	G	G	G	G	G
BOPA1_2328-866	G	C	G	C	G	G	G	G	G	C	G	G	G	C	G	C	C	G	C	C	C	G	G	G	C	G	C	G	C	G	C	G	G	G	C	G	G	G	G	G	G	G	C	C	C	C	G	G	C
BOPA1_233-1327	A	A	A	A	A	A	A	A	A	A	A	A	A	A	A	A	A	A	A	A	A	A	A	A	A	A	A	A	A	A	A	T	A	A	A	A	A	T	A	A	A	A	A	A	A	A	A	A	A
BOPA1_2334-1827	C	C	C	C	C	C	A	C	C	C	C	C	C	C	C	C	C	C	C	C	C	C	C	C	C	C	C	C	C	A	C	C	C	A	C	C	C	C	A	A	A	A	C	C	C	C	C	C	C
BOPA1_2335-1614	A	A	A	A	A	A	G	G	A	A	A	A	A	A	A	A	A	A	A	A	A	A	A	A	A	A	A	A	A	G	A	A	G	G	A	G	A	G	G	G	G	G	A	A	A	A	A	A	A
BOPA1_2338-1572	A	G	G	A	A	A	G	A	A	G	G	A	A	A	G	A	G	G	A	G	G	G	G	G	A	A	A	G	G	G	A	A	A	G	G	A	G	G	G	A	G	A	G	G	G	G	G	G	A
BOPA1_2350-107	A	A	A	A	A	A	A	A	G	A	A	G	A	A	A	A	A	A	A	A	A	A	A	A	A	A	A	A	A	A	A	A	A	A	A	A	A	A	A	A	A	A	A	A	A	A	A	A	A
BOPA1_2352-277	G	G	G	G	G	G	G	G	G	G	G	G	G	G	G	G	G	G	G	G	G	A	G	G	G	G	G	G	A	G	A	G	G	G	A	G	A	G	G	G	G	G	A	G	G	G	A	G	G
BOPA1_237-534	G	G	G	G	G	G	G	G	G	G	G	G	G	G	G	G	G	G	G	G	G	G	G	G	G	G	G	G	G	G	G	G	G	G	G	G	G	G	G	G	G	G	G	G	G	G	G	G	G
BOPA1_2371-950	A	G	G	G	A	G	G	G	A	G	A	A	A	A	G	G	A	A	G	A	G	G	A	G	G	G	G	G	A	G	G	A	A	A	G	A	G	A	A	A	A	A	G	A	G	A	G	G	G
BOPA1_2389-526	G	G	A	G	A	G	A	G	G	G	G	G	A	G	A	G	G	G	G	G	A	A	A	G	A	A	G	G	A	A	A	G	G	G	G	G	G	G	A	G	A	A	G	G	A	G	G	G	G
BOPA1_2391-566	G	G	G	G	G	G	G	G	G	G	G	G	A	A	G	G	G	G	G	G	G	G	G	G	G	G	G	G	G	G	G	G	A	G	G	A	G	G	G	G	G	G	G	G	G	G	G	G	G
BOPA1_2400-956	A	G	G	A	A	G	G	A	A	A	A	A	A	A	A	G	A	A	A	A	A	A	G	A	A	G	A	G	G	G	A	A	A	A	A	A	A	A	G	A	G	G	A	A	A	A	G	A	A
BOPA1_2407-1771	G	G	G	G	G	A	G	G	G	G	G	G	G	G	G	G	G	G	G	G	G	G	G	G	G	A	G	G	G	G	G	A	G	G	G	G	G	G	G	G	G	G	G	G	G	G	G	G	G
BOPA1_2417-924	A	A	G	G	A	A	A	A	A	A	A	A	A	A	A	G	A	A	A	A	A	A	A	G	A	A	G	G	A	G	G	A	A	G	G	A	G	A	A	A	A	A	G	G	A	A	A	G	G
BOPA1_2421-520	G	A	G	G	G	A	G	G	G	G	G	G	G	G	G	A	G	G	G	G	G	G	G	G	G	G	G	G	G	A	G	A	G	A	G	G	G	G	A	G	A	G	G	A	G	G	G	G	G
BOPA1_2429-1929	C	A	A	C	C	A	C	C	C	A	C	C	C	A	C	A	A	A	A	A	A	A	A	A	A	A	C	A	C	C	A	C	C	C	A	C	A	A	C	C	C	C	A	A	A	A	A	A	C
BOPA1_2444-437	A	A	A	A	A	A	A	G	G	G	A	G	A	A	A	A	G	G	G	G	A	A	G	A	A	G	A	A	A	A	A	G	G	A	A	G	G	A	A	G	A	G	A	A	A	G	A	G	A
BOPA1_2447-546	A	A	A	A	A	A	G	G	G	A	A	G	A	A	A	A	A	A	A	A	A	A	A	A	A	A	A	A	G	G	A	A	G	A	A	G	A	G	G	A	G	G	G	A	A	A	A	A	A
BOPA1_245-433	A	G	G	G	A	A	G	G	A	A	A	A	A	A	G	A	G	G	G	G	G	G	G	G	A	G	G	G	G	G	G	G	G	G	G	G	G	G	G	A	G	G	G	G	G	G	G	A	G
BOPA1_2457-2346	C	C	G	G	C	G	C	C	C	G	C	C	C	G	G	C	G	G	G	G	G	G	G	G	G	G	G	G	G	G	G	G	C	G	G	C	G	G	G	C	G	C	G	G	G	G	G	G	G
BOPA1_2459-237	A	A	A	A	A	A	A	A	A	A	A	A	A	A	A	A	A	A	A	A	A	A	A	A	A	A	A	A	A	A	A	A	A	A	A	A	A	G	A	A	A	A	A	A	A	A	A	A	A
BOPA1_2462-971	A	G	G	A	A	G	A	G	G	A	G	A	A	G	A	G	A	A	A	A	A	A	G	G	A	A	A	G	G	G	G	G	G	G	G	G	G	A	G	G	G	A	G	G	G	A	A	A	A
BOPA1_2464-1228	A	A	A	A	G	A	A	A	G	A	A	A	A	A	A	A	A	A	A	A	A	A	A	A	A	A	A	A	A	A	A	A	A	A	A	A	A	A	A	A	A	G	A	A	A	A	A	A	A
BOPA1_2465-793	C	A	A	A	A	A	A	A	C	A	C	C	A	A	A	A	N	A	A	A	A	A	A	A	A	A	A	A	A	A	A	C	C	A	A	C	A	C	C	A	C	C	A	A	A	A	A	A	A
BOPA1_2482-126	A	A	A	A	A	A	A	A	A	A	A	A	A	A	A	A	A	A	A	A	A	G	A	A	A	A	A	A	A	A	A	G	G	G	A	G	A	G	A	A	A	A	A	A	A	A	G	A	A
BOPA1_2490-1786	A	G	G	A	G	G	G	A	A	A	A	A	G	G	G	G	A	A	A	A	A	A	A	A	A	G	A	G	A	G	A	A	G	G	G	G	A	A	A	A	A	G	A	A	A	A	G	A	A
BOPA1_2493-660	C	G	C	C	C	C	C	G	G	C	C	G	G	G	C	C	C	C	C	C	G	G	G	C	G	C	C	C	C	C	C	C	G	G	G	G	G	C	C	C	C	G	C	G	G	C	C	C	C
BOPA1_2496-1916	A	A	A	A	A	A	A	G	G	A	A	G	A	A	G	A	A	A	A	A	A	A	A	A	A	A	A	A	A	A	A	A	G	A	A	A	A	A	A	A	A	G	A	A	A	A	A	A	A
BOPA1_2505-850	G	A	A	A	G	A	A	A	G	A	A	G	G	G	A	A	A	A	A	A	G	G	A	A	A	A	G	G	A	A	G	A	A	A	G	A	A	A	A	A	A	A	G	G	G	A	G	A	A
BOPA1_2511-533	A	A	A	A	A	A	A	G	A	A	A	A	A	A	A	A	A	A	A	A	A	A	A	G	A	A	A	A	A	A	A	A	G	A	A	G	A	A	A	A	A	G	A	A	A	A	A	A	A
BOPA1_2528-2111	C	A	A	A	A	A	A	A	C	A	C	C	C	A	A	A	C	C	C	A	A	A	A	A	A	A	A	A	A	A	A	C	A	A	A	A	A	A	A	A	A	C	A	A	A	C	A	A	A
BOPA1_2529-2364	A	A	A	A	A	A	A	A	A	A	A	A	A	A	A	A	A	A	A	A	A	A	G	A	A	A	A	A	A	A	A	A	G	A	A	G	A	A	A	A	A	A	A	A	A	A	A	A	A
BOPA1_2533-773	G	G	G	G	G	G	G	G	G	G	G	G	G	G	A	G	G	G	G	G	A	G	G	G	G	G	A	A	G	A	G	A	G	G	G	G	G	G	A	G	A	G	A	A	G	G	G	G	G
BOPA1_2559-1796	A	A	A	A	A	A	A	A	A	A	A	A	A	A	A	A	A	A	A	A	A	A	A	A	A	A	A	A	A	A	A	A	G	A	G	G	A	A	A	A	A	A	A	G	A	A	A	A	A
BOPA1_2572-986	A	G	G	A	G	A	A	G	G	A	A	G	A	G	A	G	G	G	A	G	G	A	A	G	A	G	G	A	A	A	G	G	A	A	G	A	A	A	A	A	A	G	G	G	A	G	A	A	A
BOPA1_2574-410	G	A	G	A	G	G	G	A	G	A	A	G	G	G	G	G	G	A	G	G	G	A	G	A	A	G	A	A	G	G	A	A	A	A	A	A	G	G	G	A	G	G	G	G	A	G	G	A	A
BOPA1_2575-692	C	C	G	C	G	C	C	G	C	G	G	C	G	G	C	C	C	C	C	C	G	G	G	G	C	G	G	C	G	G	C	G	C	G	G	C	C	C	G	G	G	C	G	G	G	C	G	G	C
BOPA1_2580-1456	G	A	G	G	G	G	G	G	G	G	G	G	G	G	G	A	G	A	G	G	G	A	G	G	G	A	A	A	G	A	A	G	A	A	A	A	A	G	G	G	G	G	A	A	G	G	G	A	A
BOPA1_2582-767	G	G	G	G	G	G	G	G	G	G	G	G	A	G	G	G	G	G	G	G	G	G	G	G	G	G	G	G	G	A	G	A	A	G	G	A	G	G	G	G	G	A	G	G	G	G	G	G	G
BOPA1_2585-2901	G	G	A	G	G	G	G	G	G	G	G	G	G	G	A	G	G	G	G	G	A	G	G	A	G	G	A	A	A	G	A	G	G	G	A	G	A	A	A	G	G	G	A	A	A	G	A	G	A
BOPA1_2588-229	C	C	C	C	C	A	C	C	C	C	A	C	C	C	C	C	C	C	C	C	C	C	C	C	C	C	A	A	C	C	A	A	A	A	C	A	C	A	C	C	C	C	A	C	A	A	C	C	C
BOPA1_2592-1237	A	A	A	A	A	A	A	A	G	A	A	G	A	A	A	A	G	A	A	G	A	G	A	A	G	A	G	A	A	A	A	G	A	A	G	A	A	A	A	A	A	A	A	G	A	A	A	A	G
BOPA1_2594-172	A	T	T	T	T	T	T	A	A	A	A	A	A	T	A	T	A	A	A	A	A	A	T	T	A	A	A	T	A	T	T	T	T	A	T	T	A	T	A	T	A	A	A	T	A	A	T	A	A
BOPA1_2601-171	C	G	C	C	C	C	C	C	C	C	C	C	C	C	C	G	C	G	C	C	C	C	G	C	C	G	C	C	C	C	C	G	G	G	C	G	C	C	C	C	C	G	C	C	C	C	C	G	C
BOPA1_2611-1846	G	A	G	A	A	A	G	A	A	A	A	A	A	A	A	A	A	G	A	A	A	A	A	A	A	A	A	A	A	A	A	A	A	A	A	A	A	A	A	A	A	G	A	A	A	A	A	A	A
BOPA1_2614-1522	G	A	G	A	G	G	G	G	A	G	G	A	A	A	G	G	A	A	A	A	G	G	G	A	G	G	G	G	G	A	G	G	G	G	G	G	A	A	G	G	G	A	G	G	G	A	G	G	G
BOPA1_2616-2560	G	A	A	G	A	G	G	G	G	G	G	G	G	G	A	G	G	G	G	G	G	G	G	A	G	G	G	A	A	G	A	G	G	G	A	G	G	G	G	G	G	G	G	A	G	G	A	G	G
BOPA1_2617-1234	A	G	A	A	A	A	A	G	G	G	G	G	A	G	G	G	G	A	A	A	G	G	G	G	G	G	G	G	A	G	A	G	G	G	G	G	G	A	G	A	G	A	A	G	A	A	G	G	G
BOPA1_2633-498	A	A	A	A	A	A	C	C	A	C	A	A	A	A	A	C	A	A	A	A	A	A	A	A	C	A	A	A	A	A	A	A	A	A	A	A	A	A	A	A	A	A	A	A	A	A	A	C	A
BOPA1_2634-2228	C	A	A	C	A	A	A	A	C	A	C	C	C	A	A	A	C	A	C	C	A	A	A	A	A	A	A	A	A	A	A	A	A	A	A	C	A	A	A	A	A	A	A	A	A	C	A	A	A
BOPA1_264-571	G	A	A	A	A	A	A	A	G	A	G	G	G	G	G	A	A	A	A	A	A	A	A	A	A	A	A	A	A	A	A	A	G	A	A	G	G	G	A	A	A	A	A	G	A	A	G	A	A
BOPA1_2646-1277	G	G	G	G	G	G	G	G	G	G	G	G	G	G	G	G	G	G	G	G	G	G	G	G	G	G	G	G	G	G	G	G	G	G	G	G	G	G	G	G	G	G	G	A	G	G	G	G	G
BOPA1_265-1229	A	A	G	G	G	A	A	A	A	A	G	A	G	G	A	A	G	A	G	A	G	G	G	G	A	A	G	A	A	G	A	G	G	A	A	G	A	A	A	G	A	G	A	A	A	A	A	A	G
BOPA1_2651-1774	G	A	A	A	G	A	G	G	G	G	G	G	G	G	A	G	A	G	G	G	G	G	G	G	A	A	A	G	A	G	A	A	G	G	G	G	G	G	G	G	G	G	G	A	A	G	A	A	G
BOPA1_2669-1012	A	A	G	G	G	G	G	G	G	G	G	G	G	G	G	A	G	G	G	G	G	G	A	G	G	G	G	G	G	A	G	A	A	G	G	A	G	G	A	A	A	A	G	G	G	G	G	G	G
BOPA1_2676-256	A	G	G	G	A	A	A	A	G	G	G	A	A	A	G	G	G	G	G	G	G	G	G	G	G	G	A	G	G	G	A	A	G	G	G	G	G	G	G	A	G	A	G	G	G	A	G	G	G
BOPA1_2677-501	A	G	N	G	A	G	A	A	A	G	G	A	A	A	G	G	G	G	G	G	G	G	G	G	G	G	G	G	A	A	G	G	A	G	G	A	G	G	A	G	A	A	A	G	G	G	G	G	G
BOPA1_2688-1022	A	A	G	A	G	A	G	G	G	G	G	G	G	A	A	A	A	A	A	A	A	G	A	G	A	G	A	A	A	G	A	G	G	G	G	G	A	A	A	G	A	G	A	G	G	A	A	G	A
BOPA1_2702-284	C	C	C	C	C	C	G	C	C	G	G	G	C	G	G	C	C	C	C	C	G	G	G	C	G	G	G	C	C	G	G	G	C	G	G	G	C	G	C	G	C	C	G	G	G	C	G	G	C
BOPA1_2711-234	A	A	A	A	G	A	G	G	G	A	G	G	G	A	A	A	A	A	A	A	A	A	A	A	A	A	G	A	A	A	A	G	G	A	A	G	A	A	A	A	A	A	A	A	A	A	A	A	A
BOPA1_2719-672	A	A	A	A	C	C	A	C	A	A	A	A	A	A	A	C	A	A	A	A	A	A	C	A	A	C	A	A	C	A	A	C	C	A	A	C	A	C	A	C	A	C	A	A	A	A	A	A	A
BOPA1_272-944	A	G	A	G	A	G	A	A	G	A	A	G	A	A	G	G	A	A	G	A	A	G	G	G	A	A	G	G	G	G	G	G	G	G	G	G	G	A	G	A	G	A	G	A	G	G	G	A	A
BOPA1_2726-852	A	G	G	G	G	G	G	A	A	G	A	A	A	A	G	G	G	G	G	G	G	G	G	G	G	G	G	G	G	G	G	A	A	A	G	A	G	G	G	A	G	A	G	G	G	G	G	G	G
BOPA1_2751-2205	A	G	G	G	A	G	A	A	A	G	G	A	A	A	G	A	G	G	G	G	G	G	G	G	G	A	G	G	G	A	G	G	G	G	G	G	G	G	N	A	A	A	G	G	G	G	G	G	G
BOPA1_2754-1027	A	A	A	A	C	C	C	C	C	A	C	C	C	C	C	A	A	A	A	A	A	A	A	A	A	A	A	A	A	C	A	C	C	C	A	C	A	C	C	C	C	C	A	A	A	A	A	A	A
BOPA1_2765-406	N	N	N	N	N	N	N	N	N	N	N	N	N	N	N	N	N	N	N	N	N	N	N	N	N	N	N	N	N	N	N	N	N	N	N	N	N	N	N	N	N	N	N	N	N	N	N	N	N
BOPA1_2769-1245	G	A	A	G	G	G	A	G	G	A	G	G	G	A	A	G	G	A	G	G	A	G	G	G	A	A	G	G	G	G	A	G	G	G	G	G	G	A	G	A	G	G	A	G	G	G	G	A	G
BOPA1_2776-637	A	G	A	A	G	A	A	G	A	A	A	A	A	A	A	A	A	A	A	A	A	A	A	A	A	A	G	A	A	G	A	G	G	A	A	G	A	A	G	A	G	G	A	G	A	A	A	A	A
BOPA1_2792-749	C	A	A	A	C	A	C	A	C	A	C	C	C	A	A	A	A	A	A	A	A	A	A	A	A	A	A	A	A	A	A	C	C	C	A	C	A	A	C	C	C	C	A	A	A	A	A	A	A
BOPA1_2795-1707	G	A	A	A	A	A	G	G	G	A	G	G	G	A	A	A	A	G	A	A	A	A	G	A	A	A	G	A	A	A	A	A	G	A	A	G	A	G	A	G	A	G	A	A	A	A	A	A	A
BOPA1_2802-685	A	G	G	G	G	G	G	G	A	G	A	A	A	G	G	G	A	A	A	G	G	G	G	G	G	G	G	G	G	G	G	A	G	G	G	G	G	G	G	G	G	G	G	G	G	A	G	G	G
BOPA1_2809-271	C	C	C	C	C	C	C	C	C	C	C	C	C	C	C	C	C	C	C	C	C	C	C	C	C	C	C	C	G	G	C	C	C	C	C	C	C	C	C	C	C	C	C	C	C	C	C	C	C
BOPA1_2822-739	A	A	G	G	A	G	A	A	A	G	A	A	A	G	G	A	A	G	G	G	A	A	A	A	A	A	A	G	A	A	G	A	A	A	G	A	A	G	G	A	G	A	G	G	G	G	G	G	G
BOPA1_283-1432	A	G	G	G	A	A	G	G	G	G	G	A	G	A	G	A	G	G	G	G	G	G	G	G	G	G	G	G	G	G	G	G	A	G	G	A	G	G	G	G	G	G	G	G	G	G	G	G	G
BOPA1_2832-377	G	C	C	C	C	C	C	G	G	C	G	G	G	C	C	C	C	C	C	C	C	C	C	C	C	C	C	C	C	C	C	C	G	G	C	G	C	C	C	N	C	G	C	C	C	C	C	C	C
BOPA1_2838-663	A	G	G	G	G	A	A	G	A	A	G	G	A	A	G	A	A	A	G	A	G	G	G	G	G	A	A	G	G	G	G	A	G	A	G	G	G	A	G	G	G	G	G	G	G	A	G	A	G
BOPA1_2847-485	G	A	A	A	G	G	G	G	G	A	G	G	G	G	G	A	A	A	A	A	A	A	A	A	A	A	A	A	A	A	A	G	G	G	A	G	A	G	A	G	A	A	A	A	A	A	A	A	A
BOPA1_285-2932	A	A	A	A	A	A	A	A	A	A	A	A	A	A	A	A	A	A	A	A	G	G	A	A	A	A	A	A	A	A	A	A	A	A	A	A	A	A	A	A	A	A	A	A	A	A	A	A	A
BOPA1_2851-848	A	A	A	A	A	A	A	G	A	A	G	A	A	G	A	A	G	G	G	G	A	A	A	A	A	A	A	A	A	A	A	A	G	A	A	A	A	G	G	G	G	A	A	A	A	G	A	A	A
BOPA1_2861-1941	A	A	A	A	A	G	A	A	A	A	G	A	A	A	A	A	A	A	A	A	A	A	A	A	A	A	G	G	A	A	G	G	A	G	A	A	A	A	A	A	A	A	G	A	G	G	A	A	A
BOPA1_2867-373	N	N	N	N	N	N	N	N	N	N	N	N	N	N	N	N	N	N	N	N	N	N	N	N	N	N	N	N	N	N	N	N	N	N	N	N	N	N	N	N	N	N	N	N	N	N	N	N	N
BOPA1_2878-574	C	C	C	A	C	A	A	A	C	C	C	C	C	A	C	C	A	A	A	A	C	A	C	A	C	C	C	C	C	C	C	C	C	A	A	C	A	A	C	C	C	A	C	C	A	A	C	C	C
BOPA1_2881-935	A	A	T	T	A	A	A	A	A	T	A	A	A	A	T	T	T	T	A	A	T	T	T	A	T	A	T	T	A	T	T	A	A	A	T	A	T	A	T	T	T	A	T	T	T	A	T	T	T
BOPA1_2897-208	N	N	N	N	N	N	N	N	N	N	N	N	N	N	N	N	N	N	N	N	N	N	N	N	N	N	N	N	N	N	N	N	N	N	N	N	N	N	N	N	N	N	N	N	N	N	N	N	N
BOPA1_2901-1137	G	A	G	G	G	G	G	G	G	G	G	G	G	G	G	A	G	G	G	G	G	G	G	A	A	G	G	A	G	G	A	G	G	A	A	G	G	G	G	G	G	G	A	G	G	G	A	G	G
BOPA1_2906-1177	C	C	C	C	C	C	C	C	C	C	C	C	C	C	C	C	C	C	C	C	C	C	C	C	C	C	C	C	C	C	C	C	G	C	C	G	C	C	C	C	C	C	C	C	C	C	G	C	C
BOPA1_2911-1136	G	G	G	G	G	A	A	G	A	A	G	A	G	G	A	A	G	G	G	G	G	A	G	A	G	G	G	G	G	G	G	G	G	G	G	G	A	G	A	G	A	G	A	G	A	G	A	A	G
BOPA1_2924-1189	C	G	G	G	C	G	C	G	C	G	C	C	C	G	G	G	G	G	G	G	G	G	G	G	G	G	G	G	G	G	G	C	C	C	G	C	G	G	C	C	C	C	G	G	G	G	G	G	G
BOPA1_2934-1076	G	G	G	G	G	G	G	G	G	G	G	G	G	G	G	A	G	G	G	G	G	G	G	G	G	A	G	G	G	G	G	G	A	G	G	A	G	G	G	G	G	G	G	G	G	G	G	G	G
BOPA1_2944-1813	A	A	A	A	C	A	C	C	C	A	C	C	C	C	A	A	A	A	A	A	A	A	C	A	A	C	A	A	C	A	A	A	A	A	A	A	C	A	A	A	A	A	A	A	A	A	A	A	A
BOPA1_2947-1245	A	A	A	A	A	A	A	A	T	A	A	T	T	T	A	A	A	A	A	A	A	A	A	A	A	A	T	A	A	T	A	A	T	A	T	T	T	A	A	A	A	A	T	T	T	A	A	A	A
BOPA1_2955-452	G	G	G	A	G	G	G	G	G	G	G	A	A	A	A	G	G	G	G	G	G	G	G	G	G	G	G	G	G	G	A	G	G	G	G	G	G	G	G	G	G	G	G	G	A	G	G	G	A
BOPA1_2964-382	A	G	G	G	A	G	A	A	A	G	A	A	A	A	A	G	G	A	A	A	G	A	A	A	G	G	A	G	A	A	G	A	G	G	G	A	G	A	G	G	G	A	G	G	G	A	G	G	A
BOPA1_2968-1066	A	A	G	A	A	A	A	G	G	A	G	G	A	A	A	A	A	A	A	A	G	A	A	A	A	A	A	A	A	A	G	A	A	G	G	A	A	G	G	A	G	G	G	A	G	A	A	G	G
BOPA1_2977-1925	G	A	A	A	G	G	A	A	G	G	G	G	G	G	G	G	A	A	A	A	G	G	A	G	G	A	A	A	A	A	G	A	G	A	A	G	A	A	A	G	A	G	A	A	G	A	A	G	A
BOPA1_2978-938	A	T	A	A	T	A	A	T	T	A	A	T	T	A	T	T	A	A	A	A	T	A	T	T	A	A	T	T	A	T	A	T	A	T	A	A	A	T	T	A	T	T	T	A	T	A	T	A	T
BOPA1_299-163	G	A	G	A	G	G	G	G	A	G	G	A	A	A	G	G	A	A	A	A	G	G	G	G	G	G	G	G	G	A	G	G	G	G	G	G	A	A	G	G	G	A	G	G	G	A	G	G	G
BOPA1_2998-508	A	G	G	G	G	G	G	G	A	G	A	A	A	G	G	G	A	A	A	G	G	G	G	G	G	G	G	G	G	G	G	A	G	G	G	G	G	G	G	G	G	G	G	G	G	A	G	G	G
BOPA1_3000-1074	A	G	A	G	A	G	A	A	A	G	A	A	A	G	G	G	G	G	G	G	G	G	A	G	G	A	G	G	G	G	G	A	A	A	A	A	G	G	G	A	G	A	G	A	G	G	G	G	G
BOPA1_3007-1337	A	C	A	A	A	C	A	A	A	A	A	A	A	C	C	C	A	A	A	A	C	A	A	A	A	A	A	C	A	A	A	C	A	C	A	A	A	A	A	A	A	A	A	A	A	A	A	A	A
BOPA1_3010-1391	G	G	G	G	G	G	G	A	A	G	G	G	A	G	G	G	G	G	G	G	G	G	G	G	G	G	G	G	G	G	G	G	G	G	G	G	G	G	G	G	G	A	G	G	G	G	G	G	G
BOPA1_3012-1125	G	G	G	G	G	G	G	G	G	G	G	G	G	G	G	G	G	G	G	G	G	A	G	G	G	G	A	A	A	G	A	G	A	G	A	G	G	A	G	G	G	G	A	A	A	G	A	G	G
BOPA1_3026-1011	G	G	A	A	G	G	A	A	G	G	G	G	G	G	G	A	G	G	A	G	G	A	G	G	G	G	A	G	G	A	G	A	A	A	G	A	G	A	A	A	A	A	G	A	A	G	G	G	A
BOPA1_3038-541	C	C	C	A	C	C	C	C	A	C	A	A	C	A	C	C	A	C	A	A	C	C	C	C	C	C	A	C	C	C	A	C	C	C	C	C	C	C	A	C	A	A	C	C	C	A	A	C	C
BOPA1_304-194	N	N	N	N	N	N	N	N	N	N	N	N	N	N	N	N	N	N	N	N	N	N	N	N	N	N	N	N	N	N	N	N	N	N	N	N	N	N	N	N	N	N	N	N	N	N	N	N	N
BOPA1_3042-1225	A	A	G	A	G	A	G	A	G	G	A	G	A	G	A	A	A	A	A	A	A	A	A	A	G	G	A	A	A	A	A	A	G	A	A	G	A	A	A	G	A	A	A	A	A	A	A	G	A
BOPA1_3047-1400	A	G	A	G	A	A	A	A	A	G	A	A	A	G	A	G	G	A	G	G	G	A	A	G	A	A	G	A	G	G	G	A	G	A	G	G	G	A	A	A	A	A	G	A	A	G	G	A	G
BOPA1_3048-1349	G	G	A	G	G	G	A	G	G	A	G	G	G	A	A	A	A	A	A	A	A	A	A	A	G	A	A	A	A	G	A	A	G	A	A	G	A	A	A	A	A	G	A	A	A	A	A	A	G
BOPA1_3056-1317	C	A	A	A	C	C	A	C	A	C	C	A	A	A	A	A	C	C	A	C	A	A	C	A	C	C	A	A	A	C	A	A	A	A	A	A	C	A	A	A	A	C	C	C	A	A	A	C	A
BOPA1_3078-2190	A	C	A	A	A	A	A	A	A	A	A	A	A	A	A	A	A	A	A	A	A	A	A	A	A	A	A	A	A	C	A	C	C	A	A	C	A	A	C	A	C	C	A	A	A	A	A	A	A
BOPA1_3101-111	G	A	G	A	A	G	G	G	A	G	G	A	G	A	G	G	G	G	A	G	A	G	G	A	G	G	G	A	A	G	A	G	A	G	A	A	A	G	A	R	A	G	A	G	A	A	A	G	G
BOPA1_3107-422	G	G	G	G	G	A	G	G	G	G	G	G	G	G	G	G	G	G	G	G	G	G	G	A	G	G	G	G	G	G	G	G	A	G	G	A	G	G	G	G	G	G	G	G	G	G	G	G	G
BOPA1_3122-909	A	C	A	A	A	C	A	A	A	A	A	A	A	A	A	A	C	A	C	A	A	C	A	A	A	C	C	A	C	A	A	A	C	A	C	C	A	A	A	A	A	A	A	C	A	C	A	A	C
BOPA1_3127-273	G	A	A	A	A	A	A	G	G	G	G	G	G	G	A	A	A	A	A	A	A	A	A	A	G	A	A	A	A	A	A	A	G	A	G	G	A	A	A	G	A	G	A	A	A	A	A	G	A
BOPA1_3131-1029	G	G	G	G	G	G	G	G	G	G	G	G	G	G	G	G	G	G	G	G	G	G	G	G	G	G	G	G	G	G	G	G	G	G	G	G	G	G	G	G	G	G	G	G	G	G	G	G	G
BOPA1_3140-491	G	A	A	A	A	A	A	A	G	G	A	G	G	A	A	A	A	A	A	A	A	A	A	A	A	G	A	A	A	A	A	A	A	A	A	A	A	A	A	A	A	A	A	A	G	A	A	G	A
BOPA1_3143-1276	A	G	G	G	A	A	A	A	A	G	A	A	A	A	G	A	G	G	G	G	G	G	G	G	G	A	A	A	G	A	A	A	G	A	G	G	G	G	A	A	A	A	A	G	A	A	G	G	G
BOPA1_3147-440	G	G	G	G	G	G	G	C	C	G	C	C	C	G	G	G	G	G	G	G	G	G	G	G	G	G	G	G	G	G	G	G	G	G	G	G	G	G	C	G	C	C	G	G	G	G	G	G	G
BOPA1_3164-1386	G	G	G	G	G	G	A	G	A	G	A	G	G	G	G	G	A	A	A	A	G	G	G	G	G	G	G	A	A	G	A	A	G	A	A	G	A	G	G	A	G	G	A	A	A	A	G	G	G
BOPA1_3178-1276	C	A	C	C	C	C	C	C	C	A	C	C	C	A	A	C	C	C	C	C	C	C	C	A	C	C	C	C	A	C	A	C	C	C	A	C	A	C	C	C	C	C	A	A	A	C	C	A	C
BOPA1_3180-1771	G	G	G	G	G	G	G	A	A	A	A	A	A	G	G	G	G	G	G	G	G	A	A	A	G	G	A	G	G	A	G	G	G	G	G	G	G	G	G	A	G	G	G	G	A	G	G	A	A
BOPA1_3186-1560	A	G	G	G	G	G	A	A	A	G	A	G	A	G	A	G	G	G	G	G	G	G	G	G	G	G	G	G	G	A	G	A	A	A	G	A	G	G	A	A	A	G	G	G	G	G	G	G	G
BOPA1_3187-1073	C	G	G	G	C	G	G	C	C	G	C	C	C	G	G	G	G	G	G	G	G	C	G	G	G	G	G	G	G	G	G	G	C	G	C	C	G	G	G	G	G	C	G	C	G	G	G	G	G
BOPA1_3190-644	G	G	G	G	G	G	G	G	G	G	G	G	G	G	G	G	G	G	G	G	G	A	G	G	G	G	G	G	A	G	G	G	G	G	G	G	G	G	G	G	G	G	A	A	G	G	A	G	G
BOPA1_3193-671	A	G	A	G	A	A	A	A	A	A	A	A	A	A	G	A	G	G	G	G	G	A	G	G	A	A	G	A	A	A	G	A	A	G	G	A	G	A	A	A	A	G	A	A	G	G	A	A	G
BOPA1_3200-242	G	G	A	A	G	G	G	G	G	G	G	G	G	G	G	G	G	G	A	G	G	G	G	G	G	G	G	G	G	G	G	A	A	G	A	A	A	G	G	G	G	G	G	G	G	A	G	G	G
BOPA1_3201-603	G	G	A	G	G	G	G	G	G	G	G	G	G	G	A	A	G	G	G	G	A	A	G	A	G	G	G	A	G	A	A	G	G	G	A	G	A	G	A	G	A	G	A	A	A	G	A	G	G
BOPA1_3206-670	A	A	G	G	G	G	G	G	G	G	G	G	G	G	A	G	G	G	G	G	G	A	G	G	G	G	A	A	G	G	G	A	A	A	G	A	G	G	G	A	G	G	G	A	G	G	G	G	A
BOPA1_3212-2979	A	G	G	G	G	G	G	G	A	G	A	G	A	G	G	G	A	G	A	G	G	G	G	G	G	G	G	G	G	G	G	A	G	G	G	G	G	G	G	G	G	G	G	G	G	A	G	G	G
BOPA1_3214-945	G	G	G	G	G	G	G	G	G	G	G	G	G	G	G	G	G	G	G	G	G	G	G	G	G	G	G	G	A	G	G	A	G	G	G	G	G	G	G	G	G	G	G	G	G	G	G	G	G
BOPA1_3218-1094	A	A	A	A	A	A	A	G	A	A	G	A	A	A	A	A	A	A	A	A	A	A	A	A	A	A	A	A	A	A	A	G	A	G	A	A	A	G	A	A	A	G	A	A	A	A	A	A	A
BOPA1_3220-723	A	C	A	A	A	A	A	A	A	A	A	A	C	A	A	A	A	A	A	A	A	C	A	A	A	A	A	A	A	C	C	A	C	C	A	C	A	A	A	A	A	A	A	C	C	A	A	A	A
BOPA1_3225-520	G	G	G	G	G	G	G	G	G	G	G	G	G	G	G	G	G	G	G	G	G	G	G	G	G	G	G	G	G	G	G	G	G	G	G	G	G	G	G	G	G	G	G	G	G	G	G	G	G
BOPA1_3232-201	G	C	C	C	C	G	G	C	G	C	G	G	G	C	C	C	C	C	C	C	C	C	C	G	C	C	C	C	C	C	C	G	G	C	C	G	C	C	C	C	C	C	C	C	C	C	C	C	C
BOPA1_3246-1135	A	A	G	G	G	A	G	G	G	A	G	G	G	G	G	G	G	G	G	G	G	A	A	A	A	G	G	A	A	A	G	G	A	A	G	G	G	G	G	A	G	G	G	A	A	G	G	A	G
BOPA1_3256-1196	G	G	G	G	A	G	G	G	G	G	A	G	A	G	G	G	G	G	G	G	G	G	G	G	G	G	G	G	G	G	G	A	A	G	G	A	G	G	G	G	G	G	G	G	G	G	G	G	G
BOPA1_3263-2865	G	G	G	G	G	G	G	G	G	G	G	G	G	G	A	G	G	G	G	G	A	G	G	G	G	G	A	G	G	G	A	G	G	G	G	G	A	G	G	G	G	G	A	G	G	G	G	G	G
BOPA1_3266-570	A	A	A	A	C	A	A	A	A	A	A	C	A	A	A	A	A	A	A	A	A	A	A	A	A	A	A	A	C	A	A	A	C	A	A	C	A	A	A	A	A	A	A	A	A	A	A	A	A
BOPA1_3271-1422	N	N	N	N	N	N	N	N	N	N	N	N	N	N	N	N	N	N	N	N	N	N	N	N	N	N	N	N	N	N	N	N	N	N	N	N	N	N	N	N	N	N	N	N	N	N	N	N	N
BOPA1_3277-446	G	G	G	G	G	G	G	A	G	A	G	G	G	G	A	G	G	G	G	G	G	G	G	G	G	G	A	G	G	A	G	G	G	G	G	G	G	G	A	G	A	G	G	A	A	G	G	A	G
BOPA1_3282-555	G	A	A	A	G	G	A	G	A	G	A	A	A	A	G	G	A	G	A	A	G	G	G	G	G	G	G	G	G	G	G	G	G	G	G	G	A	G	G	G	G	G	G	G	G	A	G	G	G
BOPA1_3306-446	T	T	T	T	T	T	T	T	T	T	T	T	T	T	T	T	T	T	T	T	T	T	T	T	T	T	T	T	T	T	T	T	A	T	A	A	T	A	T	T	T	T	T	T	T	T	T	T	T
BOPA1_3313-1443	A	A	A	C	C	A	A	C	C	C	C	C	C	C	A	A	C	A	C	C	C	A	C	A	A	A	C	A	A	A	C	C	A	A	C	C	C	C	A	A	A	C	A	C	C	C	C	C	C
BOPA1_3315-749	G	G	G	G	G	G	G	G	G	G	G	G	G	G	G	G	G	G	G	A	G	G	G	G	G	G	G	G	G	G	G	G	G	G	G	G	A	G	A	G	A	A	G	G	G	A	G	G	G
BOPA1_3326-1954	A	A	A	A	A	A	A	A	A	A	A	A	A	A	A	A	A	A	A	A	A	A	G	A	A	A	A	A	A	A	A	A	G	A	A	G	A	A	A	A	A	A	A	A	A	A	A	A	A
BOPA1_334-1164	A	A	A	C	A	C	C	C	A	C	A	A	C	A	A	C	C	C	C	C	A	A	A	A	C	C	A	A	A	C	A	A	A	A	A	A	A	C	A	A	A	A	A	A	A	C	A	C	A
BOPA1_3340-1042	A	C	C	A	A	C	C	A	A	A	A	A	A	A	A	C	A	A	A	A	C	C	A	A	A	C	A	C	C	C	C	C	A	C	C	A	A	A	C	C	C	A	C	C	C	A	C	A	A
BOPA1_3344-1147	G	G	G	G	G	G	G	G	G	G	G	G	A	A	G	G	G	G	G	G	G	G	G	G	G	G	A	A	A	A	G	G	G	G	A	G	G	G	A	G	A	G	G	A	G	G	A	G	A
BOPA1_3345-247	A	G	G	G	A	G	G	G	G	G	G	G	G	G	A	G	G	G	G	G	G	G	G	G	G	G	G	A	A	G	A	G	G	A	G	G	G	G	A	G	A	G	A	G	G	G	A	A	G
BOPA1_3348-395	A	G	G	A	A	G	G	A	A	A	A	A	G	G	G	G	G	A	G	G	A	G	G	G	A	G	G	G	G	A	G	A	G	A	G	G	G	G	G	A	G	A	A	G	G	G	G	A	A
BOPA1_3349-759	G	G	G	G	G	A	G	G	G	G	G	G	G	G	G	G	G	G	G	G	G	G	G	A	G	G	G	A	G	G	G	G	G	G	G	G	G	G	G	G	G	G	G	G	G	G	A	G	G
BOPA1_3355-605	C	A	A	C	A	A	A	A	C	A	C	C	C	A	A	A	C	A	C	C	A	A	A	A	A	A	A	A	A	A	A	A	A	A	A	A	A	A	A	A	A	A	A	A	A	C	A	A	A
BOPA1_3359-1118	A	G	G	A	A	G	G	A	G	A	A	G	A	A	G	A	A	G	A	A	A	A	G	G	G	G	A	A	A	G	A	G	G	G	G	G	A	A	G	A	G	A	A	A	A	A	A	A	A
BOPA1_3362-644	G	C	C	G	C	C	C	G	C	C	C	C	C	C	C	C	C	C	G	G	C	C	C	C	C	C	C	C	C	C	C	G	C	C	C	C	C	G	C	G	C	C	C	G	C	G	C	C	C
BOPA1_3378-619	A	A	A	A	A	A	A	G	A	G	A	A	A	G	G	G	A	A	A	A	G	G	A	A	G	G	G	A	A	A	G	A	A	A	G	G	A	G	A	A	A	G	G	G	G	A	G	G	A
BOPA1_3379-1037	G	G	G	G	G	A	A	G	G	A	A	A	G	A	A	G	G	G	G	G	A	A	A	G	A	A	A	G	G	A	A	G	G	G	A	A	G	A	G	G	G	G	A	A	A	G	A	A	G
BOPA1_3390-205	A	G	G	G	A	G	A	A	G	G	A	G	A	G	A	G	G	G	G	G	G	G	G	G	G	G	G	G	G	A	G	A	A	G	G	A	A	A	G	A	G	G	G	A	G	G	G	G	G
BOPA1_3391-2137	A	G	A	A	A	A	A	A	A	A	A	A	A	G	G	A	G	A	A	A	G	G	G	A	A	A	A	G	A	G	A	A	A	A	A	A	A	G	A	A	A	A	G	A	A	A	G	G	A
BOPA1_3398-163	C	A	A	C	C	C	C	C	C	A	C	C	C	C	A	A	A	A	C	A	A	A	C	A	A	A	C	C	A	A	A	C	A	C	A	A	A	A	A	C	A	C	A	A	A	C	A	A	C
BOPA1_34-472	A	A	G	G	G	G	G	G	G	G	G	G	G	A	G	G	G	G	A	A	G	G	G	A	G	G	G	G	A	G	G	A	A	A	G	A	G	G	G	G	G	G	G	G	G	A	G	G	G
BOPA1_3404-2470	A	A	A	A	G	A	G	G	G	A	G	A	G	A	A	A	A	A	A	A	A	A	A	A	A	A	A	A	A	A	A	A	A	A	A	A	A	G	A	A	A	G	A	A	A	A	A	A	A
BOPA1_3413-1488	A	A	A	A	A	A	A	A	A	A	A	A	A	A	A	A	A	A	A	A	G	G	A	A	A	A	A	A	A	A	G	G	A	G	A	A	A	A	A	A	A	A	A	A	A	A	A	A	A
BOPA1_3416-692	A	G	G	G	G	G	G	G	A	G	A	G	A	A	G	G	G	G	G	G	G	G	G	G	G	G	A	G	G	G	G	G	A	G	G	A	G	G	G	G	G	G	A	G	G	G	G	G	G
BOPA1_3417-1451	G	G	A	G	A	A	A	A	A	G	A	A	A	G	G	G	G	G	G	G	G	G	G	G	G	G	G	G	G	G	G	G	G	G	G	A	G	G	G	A	G	A	G	G	G	G	A	G	G
BOPA1_3432-290	A	A	G	A	G	G	A	A	A	A	A	A	A	A	A	G	A	A	A	A	A	G	G	A	A	A	A	G	G	G	G	G	G	G	A	G	A	G	G	G	G	G	A	A	G	A	G	A	A
BOPA1_3433-1087	G	G	G	G	G	G	G	G	G	G	G	G	G	G	G	G	G	G	G	G	G	G	G	G	G	G	G	G	G	G	G	G	G	A	G	G	G	G	G	G	G	G	G	G	G	G	G	G	G
BOPA1_3436-354	A	G	A	G	G	G	A	G	G	G	G	G	A	G	G	A	G	G	G	G	G	G	A	G	G	A	A	G	A	G	G	A	G	A	A	G	G	G	A	A	A	G	A	A	A	G	A	G	G
BOPA1_3443-1234	T	T	T	T	T	T	T	T	T	T	T	T	T	T	T	T	T	T	T	T	T	T	T	T	T	T	T	T	T	A	T	A	T	T	A	T	T	T	T	T	T	T	T	A	T	T	T	T	T
BOPA1_3444-1044	G	A	A	A	A	A	A	G	A	A	G	A	A	G	A	A	G	G	G	G	A	A	A	A	A	A	A	A	A	A	A	A	G	A	A	G	G	G	G	G	G	A	A	A	A	G	A	A	A
BOPA1_3450-692	A	A	A	A	A	A	A	G	A	A	A	A	G	A	A	A	A	A	A	A	A	G	A	A	A	A	A	A	A	A	A	A	A	A	G	A	A	A	A	A	A	G	A	G	A	A	A	A	A
BOPA1_3453-1974	G	G	A	G	G	G	A	G	G	G	A	G	G	G	G	G	A	A	A	G	G	G	G	G	G	G	G	G	A	G	G	G	A	G	G	A	A	G	G	G	G	G	G	A	A	G	G	G	G
BOPA1_3469-1152	G	A	G	A	G	G	G	G	G	A	G	G	G	G	G	G	G	G	A	G	A	A	G	A	A	G	A	G	G	G	A	G	G	G	A	G	G	G	G	G	G	G	A	G	A	G	A	A	A
BOPA1_3477-1248	A	A	A	A	A	A	A	A	A	A	A	A	A	A	A	A	A	A	A	A	A	A	A	A	A	A	A	A	A	A	A	C	C	A	A	C	C	A	A	A	A	A	A	C	A	A	A	A	A
BOPA1_3478-1024	G	A	A	G	A	A	A	A	A	A	A	A	A	A	G	A	A	A	G	A	A	A	A	A	A	A	A	G	G	A	A	G	A	G	A	A	A	A	G	A	G	A	A	A	A	G	G	A	G
BOPA1_3489-854	G	G	G	G	C	G	G	G	G	G	G	C	G	C	G	G	G	G	G	G	G	G	G	G	G	G	G	G	G	G	G	G	C	G	G	C	G	G	G	G	G	G	G	C	G	G	G	G	G
BOPA1_3498-761	G	G	G	G	G	G	G	G	G	G	G	G	G	G	G	G	G	G	G	G	G	G	G	G	G	G	A	A	G	G	A	G	G	G	A	G	G	G	G	G	G	G	A	G	A	G	G	G	G
BOPA1_3506-668	G	G	G	G	G	G	G	G	G	G	G	G	G	G	G	G	G	G	G	G	G	G	G	G	G	G	G	G	G	G	G	G	A	G	A	A	G	G	G	G	G	G	G	A	G	G	G	G	G
BOPA1_3507-2859	G	G	G	G	G	G	G	G	A	G	G	A	G	G	G	G	G	G	G	G	G	G	A	G	G	G	G	G	G	G	G	G	G	G	G	G	G	G	G	G	G	G	G	G	A	G	G	G	G
BOPA1_3532-1947	C	G	C	C	C	G	C	C	C	C	C	C	C	C	C	C	C	C	C	C	C	C	C	C	C	C	C	C	C	C	C	C	G	C	C	G	C	C	C	C	C	C	G	C	C	C	C	C	C
BOPA1_3549-743	G	G	G	A	G	G	G	G	G	A	G	A	A	A	A	G	A	A	A	A	A	G	A	A	A	G	G	G	A	A	A	G	G	G	G	G	A	A	A	A	A	G	G	G	A	A	G	A	A
BOPA1_3551-2537	G	G	A	A	G	A	A	G	G	G	G	G	G	G	G	G	G	A	A	G	G	A	A	G	G	G	G	G	A	A	A	A	G	A	G	G	G	G	A	A	A	G	G	G	G	G	G	G	A
BOPA1_3567-112	N	N	N	N	N	N	N	N	N	N	N	N	N	N	N	N	N	N	N	N	N	N	N	N	N	N	N	N	N	N	N	N	N	N	N	N	N	N	N	N	N	N	N	N	N	N	N	N	N
BOPA1_3576-2715	G	A	A	G	A	A	A	A	G	A	G	G	G	A	A	A	G	A	G	A	A	A	A	A	A	A	A	A	A	A	A	A	A	A	A	A	A	A	A	A	A	A	A	A	A	G	A	A	A
BOPA1_3591-957	C	C	C	C	C	C	C	G	G	C	G	G	C	C	C	G	C	C	C	C	G	C	C	C	C	C	C	C	C	C	G	C	C	C	G	C	C	G	C	C	C	C	G	G	G	C	C	C	G
BOPA1_3598-489	G	G	A	A	G	G	A	G	G	A	G	G	G	G	G	A	G	G	G	G	A	G	G	A	G	G	A	A	G	A	A	A	G	A	A	G	A	G	A	G	A	G	A	A	A	G	A	A	A
BOPA1_3608-2133	G	C	G	C	G	G	C	C	G	G	G	C	G	C	G	C	G	C	C	C	C	C	C	C	G	C	C	G	G	G	G	C	G	C	G	G	G	G	G	C	G	C	G	G	G	C	G	G	C
BOPA1_3639-969	G	G	G	G	A	G	G	A	A	G	A	A	G	G	G	A	A	G	G	A	G	G	G	G	G	A	G	G	G	G	G	A	G	G	A	A	G	A	A	G	A	A	G	G	G	A	A	G	G
BOPA1_3644-1483	C	A	C	C	C	A	C	A	C	C	C	C	A	A	C	C	C	C	C	C	C	C	C	C	C	C	A	C	C	A	C	A	A	A	C	A	C	C	A	C	A	C	C	A	C	C	C	C	C
BOPA1_3646-1984	A	C	A	A	C	C	A	C	A	A	A	C	C	A	A	C	C	C	A	C	A	C	A	C	C	C	A	A	A	A	C	C	C	C	A	C	A	C	A	A	A	C	C	A	A	A	A	A	A
BOPA1_3650-311	A	A	A	A	A	A	N	N	N	A	A	N	A	A	A	A	A	A	A	A	A	A	A	A	A	A	A	A	N	N	A	A	N	A	A	N	A	N	N	A	N	N	N	A	A	A	A	A	A
BOPA1_3656-341	A	G	G	G	G	G	G	G	G	G	A	G	G	G	G	A	G	G	G	G	A	A	A	G	G	G	G	G	G	G	A	G	A	G	A	A	G	A	A	G	A	G	A	A	G	G	A	G	G
BOPA1_3658-1310	C	C	C	C	C	C	C	C	C	C	C	C	C	C	C	C	C	C	C	C	C	C	C	C	C	C	C	C	C	C	C	G	G	G	G	G	C	C	C	G	C	C	C	G	C	C	C	C	C
BOPA1_3662-381	A	A	A	G	A	G	G	A	A	G	A	A	A	G	G	G	A	G	A	G	G	A	G	A	G	A	A	G	A	G	G	A	A	G	A	A	A	A	G	A	G	A	G	A	G	A	G	G	A
BOPA1_3674-1352	G	A	G	A	A	A	A	A	A	A	A	A	A	A	G	G	A	A	G	A	G	G	A	A	G	A	A	G	G	A	G	A	A	G	G	A	A	G	A	A	A	A	G	G	A	A	G	A	G
BOPA1_3675-2615	G	G	G	G	A	G	G	G	A	A	G	A	G	A	G	A	A	A	A	A	G	A	A	G	G	A	G	A	G	G	A	G	G	A	G	G	G	G	G	G	G	A	A	G	A	A	A	A	G
BOPA1_3682-556	A	A	C	C	A	C	C	A	A	A	C	A	C	C	A	C	C	A	C	A	A	C	C	C	A	A	C	C	C	C	C	C	C	A	C	C	C	A	A	C	A	C	A	C	A	C	C	A	C
BOPA1_3687-271	G	C	C	C	G	C	C	C	G	C	G	G	G	C	C	C	C	C	C	C	C	C	C	C	C	C	C	C	C	C	C	C	G	G	C	G	C	G	C	C	C	G	C	C	C	C	C	C	C
BOPA1_3688-1291	A	G	A	A	A	G	A	A	A	A	A	A	A	A	G	G	A	A	A	A	G	G	A	G	G	G	G	A	G	G	G	G	G	G	A	A	A	G	A	A	A	A	A	G	A	A	A	A	G
BOPA1_3689-1101	G	A	A	A	G	G	G	G	G	G	G	G	G	A	A	A	G	A	A	A	A	A	A	A	A	G	A	A	A	A	A	G	G	A	A	G	A	G	A	A	A	G	A	A	G	A	A	G	A
BOPA1_3692-940	G	G	G	G	A	G	G	G	A	G	G	A	A	G	G	A	A	G	G	G	A	G	G	G	G	G	G	G	G	A	A	A	A	A	A	A	A	G	G	G	G	A	G	A	G	A	G	G	G
BOPA1_3696-2238	G	A	G	A	G	G	G	G	G	A	G	G	A	A	A	A	G	G	A	G	A	A	A	A	G	A	A	G	A	G	A	A	A	A	A	A	A	A	A	G	A	G	A	A	G	A	A	A	A
BOPA1_3699-1543	G	C	C	C	G	G	C	C	G	G	G	G	G	G	C	G	C	C	C	C	C	C	C	C	G	C	C	C	C	G	C	C	C	C	C	C	C	C	G	N	G	C	C	G	C	C	C	G	C
BOPA1_370-443	C	A	C	A	C	A	C	C	C	C	C	C	C	C	C	A	C	C	A	C	C	A	C	C	C	A	C	C	A	C	C	C	C	C	C	C	A	A	A	C	A	C	A	A	C	A	C	C	A
BOPA1_3702-982	A	A	G	A	G	A	A	G	G	A	A	A	G	A	A	G	A	A	A	A	A	G	A	G	A	A	G	G	G	A	G	A	G	A	G	G	A	A	A	A	A	G	G	G	G	A	G	A	A
BOPA1_3709-716	A	C	C	C	A	C	A	A	A	C	A	A	A	A	A	C	C	A	A	C	C	C	A	C	C	C	C	C	C	A	C	A	A	C	C	A	C	A	C	C	C	A	C	C	C	A	C	C	C
BOPA1_3710-852	G	A	A	A	A	G	A	G	G	A	G	G	G	G	A	A	G	G	G	G	A	A	A	A	A	G	A	A	A	A	A	G	G	A	A	G	G	G	A	G	A	G	A	A	A	G	A	A	A
BOPA1_3718-1026	C	C	C	C	C	C	C	C	A	C	C	C	C	A	C	C	C	C	C	A	C	C	C	C	A	C	C	A	A	C	C	C	C	C	A	C	A	C	C	C	C	C	C	A	C	A	C	C	C
BOPA1_3743-1988	A	A	A	A	A	A	A	G	G	A	A	G	G	A	A	A	A	A	A	A	A	A	A	A	A	A	A	A	G	A	A	A	A	G	A	A	A	A	A	A	A	G	A	A	A	A	A	A	A
BOPA1_3751-1136	C	G	C	G	G	C	C	G	G	G	C	G	G	G	C	G	G	G	G	G	G	C	C	G	G	C	G	G	G	G	G	G	G	G	G	G	G	G	G	G	G	G	G	C	C	G	G	G	G
BOPA1_3759-1385	A	A	A	A	A	A	A	G	A	A	A	A	G	A	A	A	A	A	A	A	A	A	A	A	A	A	A	A	A	G	A	G	G	A	A	G	G	A	A	A	A	A	A	G	A	A	A	A	A
BOPA1_3763-595	A	G	A	G	A	G	A	A	A	G	A	A	A	G	G	G	G	G	G	G	G	G	A	G	G	A	G	G	G	G	G	A	A	A	G	A	G	G	G	A	G	A	G	G	G	G	G	G	G
BOPA1_3764-666	A	A	A	A	A	C	A	C	C	C	A	C	C	C	C	C	A	A	A	A	C	C	C	A	C	C	C	A	A	A	C	A	C	C	C	C	A	C	A	C	A	C	C	C	C	A	C	C	A
BOPA1_3773-756	G	G	C	C	G	G	C	G	G	G	G	G	G	C	C	C	C	G	C	C	C	C	C	C	G	C	C	C	C	G	C	C	G	C	C	G	C	C	C	C	C	G	G	C	C	C	C	G	G
BOPA1_3783-621	G	G	A	G	A	G	G	A	G	A	A	G	A	A	G	G	G	G	G	G	A	A	A	A	G	A	A	G	A	G	G	G	G	A	A	G	G	G	A	A	A	G	A	A	A	G	A	A	G
BOPA1_3791-1525	T	A	T	T	A	T	A	A	A	T	A	A	A	T	T	T	T	T	T	T	T	T	T	T	T	A	T	T	T	A	T	T	T	T	T	T	T	T	T	T	T	A	T	T	A	T	T	T	T
BOPA1_3813-1629	A	A	A	A	G	G	A	G	A	A	A	A	A	A	A	G	A	A	A	A	A	A	G	A	A	G	A	A	G	A	A	G	G	A	A	G	A	G	A	G	A	G	A	A	A	A	A	A	A
BOPA1_3818-1123	A	A	A	C	A	C	A	A	A	A	A	A	A	C	A	A	C	C	C	C	C	A	A	C	A	A	C	A	A	A	A	C	A	C	C	A	C	C	C	A	C	A	A	A	C	C	C	C	C
BOPA1_382-2624	G	G	G	G	G	G	G	G	G	G	G	G	G	G	G	G	G	G	G	G	A	A	G	G	G	G	G	A	G	A	A	G	G	G	G	G	G	G	G	G	G	G	A	G	G	G	A	A	G
BOPA1_3840-348	A	G	G	A	G	G	A	A	G	G	G	A	G	A	G	G	G	A	A	A	A	A	G	A	G	A	A	A	G	G	G	A	A	A	G	A	G	A	G	G	G	G	A	G	A	A	G	G	A
BOPA1_3845-1089	A	G	A	A	G	G	G	G	G	G	A	G	G	G	G	G	G	G	G	G	G	A	A	G	G	G	G	G	A	G	G	G	G	G	G	G	G	G	A	G	A	G	G	G	A	G	G	G	A
BOPA1_3865-103	C	G	C	C	G	G	C	C	C	C	C	C	G	C	C	C	C	C	C	C	C	C	C	C	C	C	C	C	C	C	C	C	G	C	C	G	C	C	C	C	C	C	C	C	C	C	C	C	C
BOPA1_3877-1923	G	G	G	G	G	G	G	G	G	G	G	G	G	G	G	G	G	G	G	G	G	G	G	A	G	G	G	G	G	G	G	G	G	G	G	G	G	G	G	G	G	G	G	A	G	G	G	G	G
BOPA1_3886-313	N	N	N	N	N	N	N	N	N	N	N	N	N	N	N	N	N	N	N	N	N	N	N	N	N	N	N	N	N	N	N	N	N	N	N	N	N	N	N	N	N	N	N	N	N	N	N	N	N
BOPA1_3892-2472	G	G	G	G	A	G	G	G	G	G	G	G	G	G	G	G	G	G	G	G	G	G	G	G	G	G	G	G	G	A	G	A	A	G	G	A	G	A	A	G	A	A	G	G	G	G	G	G	G
BOPA1_39-843	A	C	C	C	A	C	C	A	C	C	A	C	C	C	C	A	C	C	C	C	C	C	C	C	C	C	C	C	C	C	C	C	C	C	C	C	C	C	C	C	C	A	C	C	C	C	C	C	C
BOPA1_3900-611	G	A	G	G	A	A	G	A	A	G	A	A	A	A	G	A	G	G	G	G	G	A	A	G	G	G	G	G	A	G	G	A	A	A	A	A	G	A	A	A	A	A	A	A	G	G	G	G	G
BOPA1_3910-1648	C	G	G	C	G	C	C	C	G	G	G	C	G	C	G	G	G	C	C	C	C	C	C	C	G	C	C	G	C	C	G	C	C	C	G	C	G	G	G	C	G	G	G	G	G	C	G	G	C
BOPA1_3917-1365	G	G	C	C	C	G	C	G	G	G	G	G	G	G	C	G	C	C	C	C	C	C	C	C	G	C	C	G	C	G	C	G	G	C	C	G	C	C	G	G	G	C	C	G	C	C	C	G	C
BOPA1_3919-112	G	C	C	G	G	C	C	G	C	C	C	C	G	C	C	C	C	G	G	G	C	C	C	C	C	C	C	C	G	C	C	G	C	C	G	C	C	C	C	G	C	G	C	G	C	G	C	C	C
BOPA1_3928-513	A	G	A	G	G	G	A	A	G	G	A	G	A	A	G	G	A	A	G	A	G	G	G	G	A	G	G	G	G	G	G	G	G	G	A	G	G	G	G	G	G	A	G	A	G	G	G	G	G
BOPA1_3931-1434	G	A	G	G	A	G	G	A	A	A	A	A	A	G	A	A	A	G	G	G	A	A	G	A	G	A	A	A	A	G	A	A	A	A	G	A	A	G	A	A	A	A	A	G	A	G	A	A	A
BOPA1_3933-1077	A	G	G	A	A	A	G	A	A	A	G	A	A	A	G	G	A	A	A	A	G	G	G	G	A	G	A	A	G	A	G	G	G	G	G	G	G	G	G	A	G	A	G	G	A	G	G	A	A
BOPA1_3949-1560	A	G	A	A	A	G	A	A	A	G	A	A	A	A	G	A	G	G	G	G	A	A	G	G	G	G	G	A	A	G	A	A	G	A	A	G	A	A	G	A	G	A	G	A	A	A	G	G	G
BOPA1_397-288	A	A	A	A	A	A	A	A	A	A	A	A	A	A	A	A	A	A	A	A	A	A	A	A	A	A	A	A	A	A	A	A	G	G	G	G	A	A	A	A	A	A	A	G	A	A	A	A	A
BOPA1_398-1244	A	A	G	G	A	A	G	G	G	G	A	G	G	G	G	A	A	G	G	A	G	A	A	G	A	A	G	G	G	A	G	A	A	A	G	A	G	G	G	A	A	G	G	G	G	G	G	G	G
BOPA1_3984-1920	A	G	A	G	A	A	A	G	G	A	G	G	G	G	G	A	G	G	G	G	A	A	G	G	A	A	G	G	A	G	G	G	A	G	G	G	G	G	G	A	G	A	A	A	G	G	A	A	G
BOPA1_3985-824	A	G	A	G	A	G	A	A	A	G	A	A	A	G	G	G	A	A	G	A	A	G	G	A	A	G	G	G	G	G	G	G	G	G	G	G	G	A	G	A	G	A	G	A	G	G	G	G	A
BOPA1_3987-1078	A	A	A	A	A	A	A	A	A	A	A	A	A	A	A	A	A	A	A	A	A	A	A	A	A	A	A	A	A	A	A	A	A	A	A	A	A	A	A	A	A	A	A	A	A	A	A	A	A
BOPA1_3996-493	A	A	A	A	A	A	A	G	G	A	A	G	A	A	A	G	A	A	A	A	G	G	G	A	A	A	A	A	A	A	G	G	G	G	G	G	A	G	G	G	G	G	A	G	A	A	G	A	A
BOPA1_3997-796	A	G	A	A	A	A	A	G	G	A	G	G	G	A	G	G	A	A	A	A	A	G	A	A	A	A	G	A	G	A	G	G	G	A	G	G	A	A	G	G	G	G	G	G	G	A	G	G	A
BOPA1_4005-530	A	A	A	A	A	A	G	A	A	A	A	A	G	A	A	A	A	A	A	A	A	A	A	A	A	A	A	A	A	A	A	A	A	A	A	A	A	A	A	A	A	A	A	A	A	A	A	A	A
BOPA1_4015-1153	G	G	G	G	A	G	G	G	G	G	A	G	G	G	G	G	G	G	G	G	G	G	G	A	A	G	G	G	G	G	G	G	A	G	G	A	A	A	G	A	G	A	G	G	A	G	G	G	A
BOPA1_4019-302	G	A	G	G	A	G	G	G	A	G	A	G	A	G	A	G	G	G	G	G	G	A	G	G	G	G	G	A	G	G	G	G	A	G	G	A	A	G	G	G	G	G	G	G	A	G	G	G	G
BOPA1_4020-643	T	T	T	A	T	A	T	A	A	T	A	A	T	A	T	T	A	A	A	A	T	T	T	T	T	A	T	T	T	T	T	A	A	T	T	A	A	A	A	A	A	T	T	T	T	A	T	T	A
BOPA1_4025-300	A	A	T	A	A	A	T	A	A	A	T	A	A	A	T	A	A	T	T	A	A	T	A	A	T	A	A	A	T	A	A	A	T	A	T	T	A	T	A	A	A	T	A	T	A	A	A	A	A
BOPA1_4026-655	G	G	G	G	G	G	G	G	G	G	G	G	G	G	G	G	G	G	G	G	G	G	G	G	G	G	G	G	G	A	G	G	G	G	G	G	G	G	A	G	A	A	G	G	G	G	G	G	G
BOPA1_4027-1814	A	A	A	A	G	A	G	A	A	A	G	A	G	A	A	G	A	A	A	A	A	A	A	A	A	A	A	A	A	A	A	A	A	A	G	A	A	A	G	A	G	A	A	A	A	A	A	A	A
BOPA1_4037-916	A	G	G	A	A	A	A	A	G	A	A	G	A	G	G	A	A	A	A	A	G	G	G	G	A	A	G	G	G	A	G	G	G	G	G	G	G	A	G	A	G	A	G	G	G	A	G	A	G
BOPA1_4039-1686	G	G	A	G	A	A	A	G	G	G	G	G	A	A	G	A	G	G	G	G	G	G	G	G	G	G	G	G	A	G	G	G	G	G	G	G	G	G	A	G	G	A	G	G	G	G	A	G	G
BOPA1_4047-898	G	G	G	G	G	G	G	A	G	G	G	G	G	G	G	G	G	G	G	G	G	G	G	G	G	G	G	G	G	G	G	G	A	G	G	A	G	G	G	G	G	G	G	A	G	G	G	G	G
BOPA1_4049-233	A	G	G	G	G	G	G	G	A	G	A	A	A	G	G	G	A	G	A	G	G	G	G	G	G	G	G	G	G	G	G	A	A	G	G	A	G	G	G	G	G	A	G	G	G	A	G	G	G
BOPA1_4050-2006	G	A	G	A	A	A	G	A	A	A	A	A	G	A	A	A	A	A	A	A	A	A	A	A	A	A	A	A	G	A	A	A	A	A	A	A	A	A	A	A	A	G	A	G	A	A	A	A	A
BOPA1_4051-1101	C	C	C	C	C	C	C	C	C	G	C	G	G	G	C	C	C	C	C	C	C	C	C	C	C	C	C	C	C	C	C	C	C	C	C	C	C	C	C	C	C	C	C	C	C	C	C	G	C
BOPA1_4054-1326	G	G	G	A	G	G	G	G	G	G	G	G	G	A	G	A	G	G	G	G	A	G	A	A	G	G	A	A	A	A	G	A	A	A	G	A	G	G	A	A	A	A	G	G	G	G	G	G	A
BOPA1_4057-2114	A	A	A	A	A	A	A	A	A	A	A	A	A	A	G	A	A	A	A	A	G	A	A	A	A	A	G	A	A	A	G	A	A	A	A	G	G	A	A	A	A	A	G	A	A	A	A	A	A
BOPA1_4065-397	C	A	C	C	A	C	C	A	C	C	C	C	A	A	A	C	A	C	A	A	C	A	C	C	A	C	C	C	A	C	C	C	C	C	C	C	C	A	C	A	C	C	C	C	C	A	C	C	C
BOPA1_407-259	A	C	A	C	A	C	A	A	A	C	C	A	A	C	C	C	C	C	C	C	A	A	A	C	C	C	A	C	A	C	C	C	A	C	C	A	A	C	C	A	C	A	C	C	C	C	C	C	A
BOPA1_4070-386	C	C	C	A	C	C	A	C	C	C	A	C	C	C	C	C	C	C	C	C	C	C	A	A	C	A	C	C	C	A	C	C	A	C	C	A	C	C	A	C	A	C	C	C	C	C	C	C	A
BOPA1_4076-1056	A	A	A	G	G	A	G	G	G	A	G	G	G	A	G	G	A	G	A	A	A	G	G	A	G	G	G	A	A	G	A	G	A	A	G	A	A	G	G	G	G	G	A	A	A	A	A	G	G
BOPA1_409-1643	G	G	G	G	A	G	A	A	A	A	G	A	A	G	A	G	G	G	G	G	G	G	G	G	G	G	A	G	G	A	G	G	G	G	G	G	G	A	A	A	A	G	G	A	A	G	G	A	G
BOPA1_4098-758	A	G	G	G	G	G	G	A	A	G	A	A	A	G	G	G	G	G	G	G	G	G	G	G	G	G	G	G	G	G	G	G	A	G	G	G	G	G	G	G	G	A	G	G	G	G	G	G	G
BOPA1_41-695	G	G	G	G	G	G	A	A	G	A	A	G	G	G	A	G	G	G	G	G	A	G	A	G	G	A	G	A	G	G	G	A	G	G	G	A	G	G	G	G	G	G	A	A	G	G	A	A	G
BOPA1_4103-1386	G	A	A	G	G	A	A	G	A	A	A	A	A	A	A	A	A	G	G	G	A	A	G	A	A	A	A	A	A	A	G	G	A	G	G	A	G	G	A	G	A	A	A	G	G	G	A	A	A
BOPA1_4105-1417	C	A	A	A	C	C	C	C	C	C	A	C	C	C	A	C	C	C	A	C	A	A	C	A	C	C	C	A	A	C	C	C	C	C	A	C	A	C	C	C	C	C	A	A	A	A	C	C	A
BOPA1_411-495	C	A	A	A	A	A	A	A	C	A	C	A	C	A	A	A	C	A	C	A	A	A	C	A	A	A	A	A	C	A	A	C	A	A	A	A	A	A	A	A	A	C	A	A	A	C	A	A	A
BOPA1_4117-472	A	A	A	G	G	G	A	G	G	G	G	G	G	A	A	G	A	G	G	G	A	A	A	G	G	G	G	A	G	A	A	G	G	G	G	G	G	A	G	G	G	G	A	G	A	G	A	A	G
BOPA1_4126-1180	G	G	G	G	G	A	G	G	G	A	G	G	G	A	G	A	G	G	G	G	G	G	G	A	G	A	A	A	G	G	G	A	G	G	A	G	A	G	A	G	A	G	A	A	A	G	A	A	A
BOPA1_4133-601	G	G	A	A	G	G	A	A	G	A	G	A	G	G	G	G	G	G	G	G	G	G	A	A	G	G	A	G	G	A	A	A	A	A	A	A	G	G	G	A	A	A	G	G	G	G	G	A	A
BOPA1_4136-869	G	A	A	A	A	G	A	A	G	A	G	G	G	G	A	G	A	A	A	A	A	A	A	G	A	G	A	A	G	A	A	G	A	A	A	A	A	A	A	A	A	G	A	A	G	A	A	A	A
BOPA1_4137-798	A	A	G	A	A	A	A	A	A	A	A	A	A	G	A	A	G	G	G	G	A	A	A	G	G	A	A	A	G	A	A	A	A	G	G	A	G	A	A	A	A	A	A	G	G	G	A	A	A
BOPA1_4139-888	G	A	A	G	A	G	A	A	G	G	G	A	G	G	A	G	G	G	G	G	G	A	G	G	G	G	G	G	G	G	A	A	A	G	A	A	G	G	G	G	G	A	A	A	A	G	A	G	G
BOPA1_4146-1154	A	A	G	G	A	A	G	G	G	A	A	G	A	G	A	G	G	A	G	G	A	A	A	A	A	G	G	A	G	G	G	A	A	A	G	A	A	A	A	A	A	G	A	G	G	G	G	A	A
BOPA1_4149-219	G	G	A	A	G	A	G	G	G	G	G	G	G	G	G	G	G	G	A	G	G	A	A	A	G	G	G	A	G	G	A	G	G	G	G	G	G	A	G	G	G	G	G	A	G	G	A	G	A
BOPA1_4150-398	C	A	C	C	C	C	C	C	C	A	A	C	A	A	A	C	A	C	C	C	A	C	C	C	C	C	C	C	C	C	C	C	A	A	A	A	A	C	C	C	C	C	C	C	A	A	C	A	C
BOPA1_4152-573	G	A	A	A	G	G	G	G	G	G	G	G	G	G	G	A	A	G	A	A	A	G	G	A	G	A	G	A	A	A	A	G	A	G	G	A	A	A	A	G	A	A	A	A	A	A	A	G	G
BOPA1_4154-364	C	C	C	C	C	C	C	C	C	C	C	C	C	C	C	C	C	C	C	C	C	A	C	C	C	C	A	A	A	C	A	C	C	C	A	C	C	C	C	C	C	C	A	A	A	C	C	C	C
BOPA1_4163-1786	G	G	G	G	G	G	G	G	G	G	A	G	G	A	G	G	A	A	A	A	G	G	G	G	G	G	G	G	G	G	G	G	G	G	G	G	G	G	A	A	A	G	G	G	G	A	G	G	G
BOPA1_4178-1592	G	G	G	G	G	G	G	G	G	G	G	G	G	G	G	G	G	G	G	G	G	G	G	G	G	G	G	G	G	G	G	G	G	G	G	G	G	A	G	G	G	G	G	G	G	G	G	G	G
BOPA1_4184-393	G	A	A	G	A	A	A	G	A	A	G	A	G	G	A	A	A	A	G	A	A	A	A	A	A	A	A	A	A	G	A	A	A	A	A	A	A	A	G	A	G	G	A	A	G	A	A	A	G
BOPA1_4191-268	G	G	G	G	G	A	G	A	A	A	G	A	A	A	A	A	G	G	G	G	A	A	A	G	A	A	A	G	G	G	A	G	A	A	A	A	G	A	G	A	G	A	A	A	A	G	A	A	G
BOPA1_4199-1530	A	A	A	A	A	A	A	A	A	A	A	A	A	A	A	A	A	A	A	A	A	A	T	A	A	A	A	A	A	A	A	A	A	A	A	T	A	A	A	A	A	A	A	A	A	A	A	A	A
BOPA1_42-512	C	C	C	A	C	A	A	C	C	C	C	C	C	C	A	C	C	A	C	C	C	A	A	C	C	C	C	A	C	A	C	C	C	C	C	C	C	A	A	A	A	C	C	C	C	A	C	C	C
BOPA1_421-528	G	A	G	G	G	G	G	A	A	G	A	A	A	G	G	G	G	G	G	G	G	G	G	G	G	G	A	G	A	G	A	A	A	G	G	A	G	G	G	A	G	A	A	G	A	G	A	A	G
BOPA1_4213-2378	C	G	G	G	C	C	C	C	C	G	C	C	C	C	G	C	G	G	G	G	G	G	G	G	G	C	C	C	G	C	C	C	G	C	G	G	G	G	C	C	C	C	C	G	C	C	G	G	G
BOPA1_4218-1230	C	C	C	C	C	C	C	C	C	C	C	C	A	C	C	C	C	C	C	C	C	C	A	C	C	C	C	C	C	C	C	A	A	A	C	A	C	C	C	C	C	C	C	C	C	C	C	C	C
BOPA1_4226-570	G	A	A	G	G	A	G	A	A	A	G	A	A	G	A	A	G	G	A	G	G	G	A	A	A	A	A	A	A	A	A	G	G	A	A	G	G	G	A	A	A	G	A	G	A	G	A	A	A
BOPA1_4233-63	G	C	C	C	C	C	C	C	G	C	G	C	G	C	C	C	G	G	G	C	C	C	G	C	C	C	C	C	G	C	C	G	C	C	C	C	C	C	C	C	C	G	C	C	C	G	C	C	C
BOPA1_4234-1944	A	A	A	A	A	A	A	C	A	A	A	A	A	A	A	A	A	A	C	A	A	A	A	C	A	A	A	A	C	A	A	C	A	C	A	A	A	A	A	A	A	C	A	A	A	C	C	A	A
BOPA1_4235-1617	G	A	A	G	A	A	A	G	G	A	G	G	A	A	A	A	A	A	A	A	A	A	A	A	G	A	A	A	A	A	A	A	A	A	A	A	A	A	A	A	A	A	A	A	A	A	A	A	G
BOPA1_4240-749	A	A	A	A	A	G	A	A	A	A	A	A	A	A	A	A	A	A	A	A	G	G	G	A	A	A	A	A	A	A	A	A	A	A	A	A	A	A	A	G	A	A	A	A	A	A	A	A	A
BOPA1_4241-445	G	G	A	G	A	G	G	G	A	A	A	G	A	G	A	G	A	G	G	G	A	A	G	G	A	G	G	A	A	G	A	G	G	G	A	A	A	A	A	G	A	G	A	A	A	G	A	A	G
BOPA1_4250-402	A	A	A	A	A	A	A	G	A	G	A	G	G	G	A	A	G	G	G	G	A	A	A	A	A	A	A	A	A	A	A	G	G	G	A	G	G	G	G	G	A	A	A	A	A	G	A	G	A
BOPA1_4256-833	G	G	G	G	G	G	G	G	G	G	G	G	A	A	G	G	G	G	G	G	G	G	G	G	G	G	G	G	G	G	G	G	A	G	G	A	G	G	G	G	G	G	G	G	G	G	G	G	G
BOPA1_4258-1498	G	A	A	A	G	A	G	A	A	G	G	A	G	G	G	A	G	G	G	G	A	A	A	G	G	G	A	G	G	G	A	A	A	A	A	A	G	A	A	A	A	A	A	A	G	G	A	G	A
BOPA1_4275-1288	C	G	C	C	C	G	C	C	C	G	C	C	C	C	G	G	G	C	C	G	G	G	G	G	G	G	G	G	G	G	G	G	C	G	G	C	C	G	G	G	G	C	G	G	G	C	G	G	G
BOPA1_4276-1082	A	A	C	C	C	A	C	C	C	A	A	A	A	A	C	A	C	C	C	C	C	C	C	C	A	C	C	C	C	C	C	A	A	A	A	A	C	C	C	A	C	C	C	A	C	C	C	A	C
BOPA1_428-1519	G	A	G	A	G	G	G	G	G	A	G	G	G	A	G	A	A	G	A	A	A	G	G	A	G	G	A	G	A	A	A	G	A	G	A	A	A	G	G	G	G	G	A	G	G	A	A	G	A
BOPA1_4280-295	A	G	G	A	G	G	G	G	A	G	A	A	A	G	G	G	A	G	A	A	G	G	G	G	G	G	G	G	A	G	G	A	G	G	G	G	G	G	G	G	G	G	G	G	G	A	G	G	G
BOPA1_4313-482	A	G	A	A	A	A	A	A	A	G	A	A	G	G	G	G	G	A	G	G	G	G	G	G	G	A	A	G	G	A	G	A	A	A	G	A	G	G	G	A	G	A	G	G	G	G	G	G	A
BOPA1_4321-1740	N	N	N	N	N	N	N	N	N	N	N	N	N	N	N	N	N	N	N	N	N	N	N	N	N	N	N	N	N	N	N	N	N	N	N	N	N	N	N	N	N	N	N	N	N	N	N	N	N
BOPA1_4331-1475	A	A	G	A	A	G	G	A	A	G	A	A	A	A	A	A	A	A	A	G	G	A	A	G	G	A	A	A	G	A	A	A	A	A	A	A	A	A	G	A	G	A	A	A	G	A	G	A	A
BOPA1_4334-482	G	A	G	G	G	G	G	G	G	G	G	G	G	G	G	G	G	G	G	G	A	G	G	G	G	G	G	G	A	G	G	A	A	A	G	A	G	A	G	N	G	G	G	G	G	G	G	G	G
BOPA1_4338-133	G	G	G	G	A	G	G	A	A	A	A	A	A	A	G	G	A	A	G	A	G	G	G	G	A	A	G	G	G	G	G	G	G	G	G	G	G	G	G	A	G	A	G	G	G	G	G	G	G
BOPA1_4342-528	A	G	G	G	A	G	G	A	A	G	G	A	A	A	A	G	G	G	G	G	G	G	G	G	G	G	G	G	G	G	G	G	G	G	G	G	A	G	G	G	G	G	G	G	G	G	A	G	G
BOPA1_4377-571	G	G	G	A	G	G	G	G	A	G	G	A	A	G	G	G	G	A	A	G	G	G	G	G	G	G	G	G	A	A	G	A	G	A	G	G	G	G	G	A	G	G	G	G	G	A	G	G	G
BOPA1_4389-551	A	A	A	A	A	A	A	A	A	A	A	A	A	A	A	A	A	A	A	A	A	A	A	A	A	A	A	A	A	A	A	A	A	A	A	A	A	A	A	A	A	A	A	A	A	A	A	A	A
BOPA1_4392-450	C	G	C	C	C	G	C	C	C	G	C	C	C	C	G	G	C	C	G	C	C	G	G	G	C	C	C	C	C	G	C	G	C	C	C	C	G	G	G	C	G	C	C	C	C	G	C	G	G
BOPA1_4393-1078	G	G	G	G	G	G	A	G	G	G	G	G	A	G	G	G	G	G	G	G	G	G	G	G	G	G	G	G	G	G	G	G	G	G	G	G	G	A	A	G	A	G	G	G	G	G	G	G	G
BOPA1_4396-567	C	A	C	A	C	C	C	A	C	A	C	C	C	A	A	A	A	A	A	A	A	A	A	C	A	C	A	C	A	C	A	A	C	A	C	C	C	A	C	A	C	C	A	A	C	A	A	A	A
BOPA1_44-481	C	C	C	C	A	C	C	C	A	C	C	A	C	C	C	C	C	C	C	C	C	C	C	C	A	C	C	C	C	C	C	C	A	C	C	A	C	C	C	C	C	C	C	C	C	C	C	C	C
BOPA1_4403-885	G	G	G	G	A	A	G	G	G	A	G	G	G	G	G	G	A	A	G	A	G	G	G	G	A	A	G	A	A	G	G	G	G	G	G	G	A	A	A	G	A	G	A	G	G	A	G	A	G
BOPA1_4410-284	C	C	A	C	C	C	C	C	C	C	C	C	C	C	C	C	C	C	C	C	C	C	C	C	A	C	A	C	C	A	A	C	C	C	A	C	C	C	C	C	C	C	C	A	C	C	A	C	C
BOPA1_4434-804	G	G	G	G	G	G	A	G	G	A	G	G	G	A	A	G	G	G	G	G	G	G	A	G	G	G	A	G	G	G	G	G	G	A	G	G	G	G	A	G	A	G	G	G	A	G	G	G	G
BOPA1_4443-1835	A	G	G	G	G	G	G	G	A	G	A	G	G	A	G	G	G	G	A	G	G	G	G	A	G	G	A	G	G	A	G	G	G	G	G	G	G	G	A	G	A	G	G	A	G	G	G	G	A
BOPA1_4445-1911	G	G	G	G	G	A	A	G	G	A	A	A	G	A	A	G	G	G	G	G	A	A	A	G	A	A	A	G	G	A	A	G	G	G	A	A	G	A	G	G	G	G	A	A	A	G	A	A	G
BOPA1_4453-422	A	G	G	G	A	G	A	A	A	G	G	A	A	A	G	A	G	G	G	G	G	G	G	G	G	A	G	G	G	G	G	G	A	G	G	A	G	A	G	G	G	A	G	G	G	G	G	G	G
BOPA1_4454-1080	G	G	G	G	C	G	G	G	G	G	G	G	C	G	G	G	G	G	G	G	G	G	G	C	G	G	G	G	G	G	G	C	C	C	G	C	C	G	G	C	G	C	C	G	G	G	G	G	G
BOPA1_4456-443	A	G	A	A	A	A	A	A	A	A	G	A	A	A	A	A	A	A	A	A	A	G	A	G	A	A	A	A	A	A	G	A	A	G	A	A	A	A	A	A	A	A	A	G	N	A	A	A	A
BOPA1_4472-658	A	A	G	A	G	A	G	A	G	A	A	G	A	A	A	A	A	A	A	A	G	G	A	A	G	G	A	A	A	A	A	G	A	G	A	A	A	A	A	A	A	G	A	A	A	A	A	A	A
BOPA1_4475-478	A	A	G	G	A	A	G	G	G	G	G	G	G	A	A	A	A	A	A	A	A	A	A	A	A	G	G	A	A	G	A	G	G	A	A	G	A	A	G	A	G	G	A	A	G	A	A	G	G
BOPA1_4488-514	A	A	A	A	A	A	A	A	A	A	A	A	A	A	A	A	A	A	A	A	A	A	A	A	A	A	A	A	A	A	A	A	A	A	A	A	A	A	A	A	A	A	A	A	A	A	A	A	A
BOPA1_4511-1878	T	A	A	A	A	A	A	A	A	A	T	A	A	A	A	A	A	A	A	A	A	A	A	A	A	A	A	A	A	A	A	A	A	A	A	A	A	A	A	A	A	A	A	A	A	A	A	A	A
BOPA1_4535-1366	G	G	C	G	G	C	C	C	C	C	C	C	G	G	C	C	G	C	G	G	C	C	G	C	C	C	C	C	C	G	C	G	C	G	C	C	G	G	C	G	C	G	C	C	C	G	C	C	C
BOPA1_454-1502	A	A	A	A	G	A	A	A	A	A	A	A	A	A	A	A	A	A	A	A	A	G	A	A	A	A	A	A	G	G	A	G	A	A	A	A	A	A	G	A	G	A	G	G	A	A	G	A	A
BOPA1_4544-461	G	A	A	G	G	G	G	A	G	G	G	G	G	G	A	G	G	G	G	G	G	A	G	A	G	G	A	A	G	G	A	G	G	G	G	G	G	A	G	G	G	G	G	A	A	G	A	G	G
BOPA1_4547-1677	G	A	A	A	G	A	A	A	G	G	A	G	G	G	A	A	A	A	A	A	A	G	A	G	G	A	A	A	G	A	G	A	A	G	G	A	G	A	A	A	A	A	G	A	A	A	A	G	G
BOPA1_4564-604	A	A	A	C	A	A	A	C	A	C	C	A	C	C	A	A	C	C	C	C	C	C	A	C	C	A	C	A	A	A	C	A	C	A	C	C	C	C	A	C	A	A	C	C	C	C	A	C	C
BOPA1_4565-1583	G	A	A	A	G	A	A	A	G	A	A	G	G	G	A	A	A	A	A	A	G	G	A	A	A	A	G	G	A	A	G	A	A	A	G	A	A	A	A	A	A	A	G	G	G	A	G	A	A
BOPA1_4570-591	C	A	C	C	A	A	C	C	C	A	C	C	C	C	A	A	C	C	A	C	A	A	A	A	C	C	C	C	A	A	C	C	C	C	C	C	A	C	A	C	A	C	C	A	C	A	C	A	A
BOPA1_4578-899	A	A	C	C	C	A	C	C	C	C	C	C	C	A	C	C	A	C	A	A	A	C	C	A	C	A	A	C	C	C	C	A	A	C	C	A	C	C	C	C	C	C	C	C	C	A	C	C	C
BOPA1_4589-131	C	A	A	C	C	C	C	C	A	C	A	N	C	A	C	A	C	C	C	C	C	C	A	C	C	C	C	A	A	A	A	A	C	A	A	C	C	C	A	C	A	C	A	A	A	C	C	C	C
BOPA1_4592-118	A	A	G	G	G	A	G	G	G	A	G	G	G	G	A	G	G	G	G	G	A	A	A	A	A	G	A	A	A	A	A	G	A	A	G	A	A	G	G	A	G	G	A	A	A	G	G	A	G
BOPA1_4593-2007	G	A	G	G	G	G	G	G	G	A	G	G	G	G	A	A	G	G	A	G	G	A	G	A	A	A	G	G	G	A	G	G	G	G	A	G	A	G	A	G	A	G	G	G	G	A	A	A	G
BOPA1_4594-971	G	A	A	A	A	A	A	A	G	A	G	A	G	A	A	A	A	A	A	A	A	A	A	A	A	A	A	A	A	A	A	G	G	G	A	G	A	A	A	G	A	A	A	A	A	A	A	A	A
BOPA1_4611-178	G	G	G	C	C	G	G	G	C	C	G	C	C	G	G	G	C	G	C	C	G	C	G	G	C	C	C	C	C	C	C	G	C	G	C	C	C	C	G	G	G	G	C	C	C	C	C	C	C
BOPA1_4616-503	A	G	G	G	A	G	G	A	A	G	A	A	A	G	G	G	G	G	G	G	G	G	G	G	G	G	G	G	A	G	G	G	A	G	G	G	G	G	G	G	G	G	G	G	G	G	G	G	G
BOPA1_4618-1559	G	C	G	G	G	G	G	G	G	C	C	G	C	C	C	G	C	C	G	C	C	G	G	G	G	G	G	G	G	G	G	G	C	C	C	C	C	G	G	G	G	G	G	G	C	C	G	C	G
BOPA1_4629-162	A	A	A	A	A	T	T	A	A	A	A	A	A	A	T	T	T	T	T	T	A	T	T	A	A	T	T	T	T	T	T	T	A	T	T	A	T	T	T	T	T	A	T	T	A	T	T	A	T
BOPA1_4630-1036	G	G	G	G	G	A	G	A	G	G	G	G	G	G	G	G	G	G	G	G	A	G	A	G	G	A	G	G	G	G	G	A	G	G	G	G	G	A	G	A	G	G	G	A	G	G	G	G	G
BOPA1_4636-1380	G	G	G	G	G	G	G	G	G	G	G	G	G	G	G	G	G	G	G	G	A	A	G	G	G	G	G	G	A	G	G	G	G	G	G	G	G	G	G	G	G	G	A	A	G	G	A	G	G
BOPA1_4641-266	A	G	G	A	A	G	G	G	G	A	G	G	A	A	A	G	A	G	A	A	G	A	A	A	A	A	A	A	A	G	G	G	A	G	G	A	G	G	G	G	G	G	G	G	G	A	A	G	G
BOPA1_4642-1124	G	G	A	G	G	G	A	G	G	G	G	G	G	G	G	A	G	G	G	G	G	G	G	G	G	A	A	G	A	G	G	G	G	G	A	G	G	G	G	G	G	G	A	A	A	G	A	G	G
BOPA1_4643-867	A	A	G	G	G	G	G	A	A	G	G	A	G	G	A	G	G	G	G	G	G	G	G	G	G	G	G	A	A	G	G	G	G	A	G	G	G	G	A	G	A	G	A	G	A	G	G	G	G
BOPA1_4644-1363	C	C	G	G	G	G	G	G	G	G	C	G	C	G	G	G	G	G	G	G	G	G	C	G	G	C	G	G	G	C	G	C	C	G	G	G	G	G	G	G	G	G	G	G	G	G	G	G	G
BOPA1_4659-1261	N	N	N	N	N	N	N	N	N	N	N	N	N	N	N	N	N	N	N	N	N	N	N	N	N	N	N	N	N	N	N	N	N	N	N	N	N	N	N	N	N	N	N	N	N	N	N	N	N
BOPA1_4665-882	G	G	G	A	A	A	G	A	A	A	G	A	A	A	A	A	A	A	A	A	A	A	A	A	A	A	A	A	A	A	A	G	G	A	A	G	A	G	A	A	A	A	A	A	A	A	A	A	A
BOPA1_4679-1594	C	A	C	C	A	C	A	A	A	A	C	C	C	C	C	A	C	C	A	C	C	C	A	C	A	A	C	C	C	A	C	C	C	C	C	C	C	C	A	C	A	C	C	A	C	A	C	A	C
BOPA1_4684-775	A	A	A	A	A	A	A	G	G	G	G	G	G	A	G	A	G	G	G	G	G	G	A	A	G	G	A	A	A	A	A	G	A	A	A	A	A	A	G	G	G	G	A	A	G	G	G	G	G
BOPA1_4686-1281	A	A	A	A	G	G	A	A	A	A	G	A	A	A	A	A	A	G	A	A	G	A	A	A	A	A	G	A	A	A	A	A	A	A	A	A	A	A	A	A	A	G	A	A	A	A	A	A	A
BOPA1_4691-721	G	G	G	G	G	G	G	G	G	G	G	G	G	A	G	G	A	G	A	A	G	G	G	G	G	G	G	G	A	G	G	G	G	A	G	G	G	G	G	G	G	G	G	G	G	A	G	G	G
BOPA1_4701-2395	A	A	A	G	A	A	A	A	A	A	A	A	A	A	G	G	A	A	A	A	G	G	A	A	G	A	A	G	G	G	A	A	A	G	A	A	G	A	A	A	A	A	G	G	A	A	G	A	A
BOPA1_4706-940	G	A	A	A	G	A	A	G	A	A	G	A	A	A	A	A	A	A	A	A	A	A	A	A	A	A	G	G	A	A	A	A	A	A	A	A	A	A	A	A	A	G	A	A	A	A	A	A	G
BOPA1_4707-421	A	A	A	A	A	G	A	A	A	A	G	A	A	A	A	A	A	A	A	A	A	A	A	A	A	A	G	G	A	A	G	G	A	G	A	A	A	A	A	A	A	A	G	A	G	G	A	A	A
BOPA1_4715-810	C	C	G	C	G	C	G	C	C	G	C	G	C	G	G	C	G	G	C	G	G	C	G	G	G	C	G	G	G	G	G	G	C	G	G	C	C	G	G	G	G	G	G	G	G	C	G	G	G
BOPA1_4716-1205	T	A	A	A	T	T	T	T	T	T	T	T	T	A	A	A	A	A	A	A	A	A	A	A	A	T	A	A	A	A	A	T	T	A	A	A	A	T	A	A	A	T	A	A	T	A	A	T	A
BOPA1_4717-386	A	G	G	A	G	A	G	G	A	G	A	A	A	G	G	A	A	G	A	A	G	G	G	G	G	A	G	G	A	G	G	A	A	G	G	A	G	G	G	G	G	A	G	G	G	A	G	G	G
BOPA1_4721-1335	C	C	C	C	C	C	C	C	C	C	C	C	C	C	C	C	C	C	C	C	C	C	C	C	C	C	C	C	C	C	C	C	G	C	G	G	C	C	C	C	C	C	C	G	C	C	C	C	C
BOPA1_4728-1735	A	C	C	C	A	A	A	A	A	C	A	A	A	A	C	A	C	C	C	C	C	C	C	C	C	A	A	A	C	A	A	A	C	A	C	C	C	C	A	A	A	A	A	C	A	A	C	C	C
BOPA1_4737-368	G	G	A	G	A	A	A	G	G	G	A	G	A	A	G	A	A	G	A	G	G	A	G	A	G	G	G	G	G	A	G	A	A	G	A	A	A	G	G	A	G	A	G	G	G	A	G	G	G
BOPA1_4771-380	G	A	G	A	G	G	A	G	A	G	G	A	A	A	A	A	G	G	A	G	A	A	G	A	G	A	A	G	A	A	A	A	A	A	A	A	G	A	A	G	A	G	A	A	A	A	G	G	A
BOPA1_4773-1009	A	A	A	A	A	A	A	A	A	A	A	A	A	A	A	A	A	A	A	A	A	A	A	A	A	A	A	A	G	A	A	A	G	A	A	G	A	A	A	A	A	A	A	A	A	A	A	A	A
BOPA1_478-1291	G	G	A	G	A	G	A	A	A	A	G	A	A	A	G	A	G	G	G	G	G	G	A	G	G	A	G	A	G	A	A	G	A	A	A	A	G	A	G	G	G	A	A	A	G	G	G	A	G
BOPA1_4787-1746	N	N	N	N	N	N	N	N	N	N	N	N	N	N	N	N	N	N	N	N	N	N	N	N	N	N	N	N	N	N	N	N	N	N	N	N	N	N	N	N	N	N	N	N	N	N	N	N	N
BOPA1_4788-672	G	G	A	A	A	G	A	A	G	A	A	G	A	A	A	A	A	A	A	A	A	A	A	A	A	G	A	A	A	A	A	A	G	A	A	G	A	A	A	A	A	A	A	A	A	A	A	A	A
BOPA1_4791-1541	G	G	G	G	G	G	G	C	C	C	G	G	G	G	G	G	C	C	C	C	G	G	C	G	G	C	G	G	G	C	G	G	C	G	G	C	C	C	C	C	C	C	G	G	G	C	G	C	G
BOPA1_4793-777	G	A	A	G	G	G	G	G	G	A	G	G	G	A	A	A	A	A	A	A	A	A	A	A	A	G	A	A	A	A	A	G	A	A	A	A	A	G	A	A	A	G	A	A	G	A	A	A	G
BOPA1_4795-782	A	G	A	G	A	G	A	A	A	A	A	A	A	A	G	G	A	A	G	A	A	A	G	G	A	A	G	G	A	G	A	G	G	A	A	G	A	A	G	A	G	A	A	G	G	G	G	A	G
BOPA1_4807-1328	G	G	G	G	G	G	G	G	G	G	G	G	A	A	G	G	G	G	G	G	G	G	A	G	G	G	G	G	G	G	G	G	G	G	G	G	G	A	A	G	A	G	G	G	G	G	G	G	G
BOPA1_482-1423	G	G	A	A	G	G	A	A	G	G	G	G	G	G	G	G	A	A	A	A	A	G	A	A	G	A	A	A	A	A	G	G	G	G	G	G	A	A	A	G	A	G	A	G	G	A	A	G	A
BOPA1_4833-420	A	G	A	G	A	G	A	A	A	G	A	A	A	G	G	G	G	G	G	G	G	G	G	G	G	A	G	G	G	G	G	G	A	G	G	A	G	G	G	A	G	A	G	G	G	G	G	G	G
BOPA1_4838-494	G	G	A	A	A	A	A	A	A	A	A	A	A	A	A	A	A	A	A	A	A	A	A	A	A	A	A	A	A	G	A	G	G	A	A	G	G	A	A	A	A	A	A	A	A	A	A	A	A
BOPA1_4844-1737	G	A	G	G	G	G	G	G	G	A	G	G	G	G	A	A	G	G	A	G	G	A	G	A	A	G	G	G	A	A	A	G	G	G	A	G	A	G	G	G	G	G	G	G	G	A	G	A	G
BOPA1_4845-123	C	A	A	A	C	A	A	A	A	A	A	A	C	C	C	A	A	A	A	A	A	A	A	A	A	A	A	C	C	A	C	A	A	A	A	A	A	C	A	C	A	C	C	A	A	A	A	A	A
BOPA1_4849-1248	A	G	G	G	A	G	A	A	A	G	A	A	A	G	A	G	G	G	G	G	G	G	G	G	G	G	G	G	A	G	G	A	A	A	G	A	G	G	A	A	A	G	G	G	G	G	G	G	G
BOPA1_485-1369	C	C	C	C	C	C	C	A	C	C	C	C	C	A	C	C	C	C	C	C	C	C	C	C	C	C	C	C	C	C	C	A	A	C	A	A	A	C	C	C	N	C	C	A	C	C	C	C	C
BOPA1_4850-969	G	A	A	A	G	G	G	A	G	A	G	G	G	A	A	A	A	A	A	A	A	A	A	A	A	A	A	A	A	A	A	G	G	G	A	G	A	A	G	G	G	G	A	A	A	A	A	A	A
BOPA1_4861-640	G	G	G	G	G	G	G	G	G	G	G	G	G	G	G	G	G	G	G	G	G	G	G	G	G	G	G	G	G	G	G	A	N	A	A	A	G	G	G	A	G	G	G	G	G	G	G	G	G
BOPA1_4879-1560	G	A	A	G	A	A	A	G	A	A	A	A	A	G	A	A	A	A	A	G	A	A	G	A	A	A	G	A	A	A	A	A	A	A	A	A	A	A	A	G	A	A	A	A	A	G	A	A	G
BOPA1_4895-145	G	G	G	G	G	G	G	A	A	A	A	A	A	A	A	A	A	A	A	A	A	A	G	A	A	G	G	A	A	A	A	G	G	G	A	G	A	A	A	G	A	A	A	A	A	A	A	A	G
BOPA1_4919-1051	A	A	G	G	G	G	G	G	G	G	G	G	G	G	G	G	G	G	G	G	G	G	G	G	G	G	G	G	G	G	G	G	G	G	G	G	G	A	G	G	G	G	G	G	G	G	G	G	G
BOPA1_4927-1340	C	C	A	C	C	C	A	C	C	A	C	C	A	C	C	C	C	A	C	C	C	C	C	C	A	C	C	A	C	A	C	A	C	A	C	C	C	C	C	C	C	C	C	A	A	C	C	A	C
BOPA1_4930-1604	G	G	G	G	G	G	G	G	G	G	G	G	G	G	G	G	G	G	G	G	G	A	G	G	G	G	A	A	A	G	A	G	G	G	A	G	G	G	G	G	G	G	N	A	A	G	A	G	G
BOPA1_4962-1295	A	T	A	A	A	T	A	A	T	A	A	T	T	A	A	T	A	A	A	A	A	A	A	A	T	T	A	A	A	A	A	T	T	A	A	T	A	A	T	A	T	T	A	A	A	A	T	A	A
BOPA1_497-386	A	A	A	A	G	G	G	G	G	A	G	G	G	A	A	A	A	A	A	A	A	A	A	A	A	A	A	A	A	A	G	A	A	A	A	A	G	A	A	A	A	A	A	A	G	A	A	A	A
BOPA1_4977-567	A	G	A	A	G	A	A	G	G	G	G	G	G	G	A	A	G	G	A	G	A	A	G	A	G	G	G	A	G	A	G	G	G	G	G	G	A	G	A	G	A	G	G	A	A	A	G	A	A
BOPA1_4978-1030	G	G	G	G	G	G	A	G	G	G	G	G	A	G	G	A	G	G	G	G	G	G	G	G	G	G	G	G	G	G	G	G	G	G	A	G	G	A	A	G	A	G	G	G	G	G	G	G	G
BOPA1_4986-1214	G	G	A	A	A	G	A	A	G	A	G	A	G	G	G	G	G	G	G	G	G	G	A	A	G	G	A	G	G	A	A	G	A	G	A	A	G	G	G	A	A	A	G	G	G	G	G	A	A
BOPA1_4988-858	G	C	C	C	G	C	C	G	G	C	C	C	C	C	G	C	C	C	C	C	C	C	C	C	C	C	C	C	C	C	C	C	C	C	C	C	C	C	C	G	C	C	C	G	C	C	C	C	C
BOPA1_4991-1028	G	A	A	G	G	A	G	A	A	G	A	G	G	A	G	A	A	A	A	A	A	A	A	A	A	A	G	G	G	A	G	G	G	G	A	G	A	G	G	G	G	G	G	A	A	A	G	G	G
BOPA1_5-1593	A	A	A	A	A	G	A	G	A	A	A	A	A	A	A	A	A	A	A	A	A	A	A	A	A	A	A	A	G	A	A	G	G	G	A	G	A	A	G	G	G	G	A	A	A	A	A	A	A
BOPA1_5004-375	G	G	G	G	G	A	A	G	G	A	G	G	G	G	A	A	G	G	G	G	A	G	A	G	G	A	G	A	G	G	A	G	G	G	G	G	G	G	G	G	G	G	G	G	G	G	A	A	G
BOPA1_5008-2402	A	A	A	A	C	A	C	A	A	A	C	A	C	A	A	A	A	A	A	A	A	A	A	A	A	A	A	A	A	A	A	A	A	C	A	A	A	C	A	C	A	A	A	A	A	A	A	A	A
BOPA1_5013-1834	C	A	A	A	A	C	A	A	A	A	A	A	A	A	A	C	A	A	A	A	A	A	A	A	A	A	A	A	A	A	A	A	A	A	A	A	A	A	A	A	A	C	A	A	A	A	A	A	A
BOPA1_5017-407	G	G	G	G	G	G	G	G	G	G	G	G	G	G	G	G	G	G	G	G	G	G	G	G	G	G	G	G	G	G	G	G	G	G	A	G	G	G	G	G	G	G	G	A	G	G	G	G	G
BOPA1_5019-879	G	A	A	A	A	G	A	A	R	A	G	R	A	G	A	A	G	G	G	G	A	A	A	A	A	G	A	A	A	A	A	A	A	A	A	G	G	G	G	G	G	N	A	A	A	G	A	A	A
BOPA1_5020-145	A	A	A	A	A	C	A	A	A	A	C	A	A	A	A	A	A	A	A	A	A	A	A	A	A	A	C	C	A	A	C	C	C	C	A	C	A	C	A	A	A	A	C	A	C	C	A	A	A
BOPA1_5028-1261	G	A	G	A	A	A	A	A	A	A	A	A	A	G	G	A	A	A	A	A	A	G	A	G	A	A	A	A	A	A	A	A	A	A	A	A	A	G	A	A	A	A	A	A	A	A	G	A	A
BOPA1_5029-1423	A	A	A	A	A	A	A	G	G	G	A	G	A	G	A	A	A	A	A	A	G	A	A	A	A	A	A	G	G	G	G	G	A	G	G	A	A	A	A	N	A	G	A	G	G	A	A	G	A
BOPA1_5038-1035	G	G	G	G	A	A	A	A	G	G	A	G	A	A	G	A	G	G	G	G	A	G	A	G	A	A	A	A	G	A	A	A	G	A	G	G	G	A	A	A	A	A	A	G	A	A	G	G	G
BOPA1_5046-619	A	A	A	A	A	A	A	A	A	A	A	A	A	A	A	A	A	A	A	A	A	A	A	A	A	A	A	A	T	A	A	T	T	A	A	T	A	A	A	A	A	T	A	A	A	A	A	A	A
BOPA1_5050-1101	G	G	G	A	G	A	G	A	A	A	G	G	A	A	G	A	A	A	G	A	G	A	G	G	A	A	A	A	A	A	A	A	G	A	A	G	A	A	A	A	A	G	A	A	A	A	A	A	A
BOPA1_5058-404	G	A	A	A	G	G	G	A	A	G	A	A	G	G	A	A	G	G	A	G	A	A	A	A	A	A	G	A	A	A	A	G	A	G	A	A	A	G	A	A	A	G	A	A	A	G	A	G	A
BOPA1_5086-1239	A	A	A	A	A	G	A	G	G	G	A	A	A	G	G	A	G	G	G	G	A	A	G	G	G	G	G	G	G	G	G	G	G	G	A	A	G	A	G	G	G	G	G	G	G	G	A	G	G
BOPA1_5113-624	G	C	G	G	G	G	G	G	G	G	G	G	G	G	G	C	G	C	G	G	G	C	G	G	G	C	C	C	G	C	C	G	C	C	C	C	C	G	G	G	G	G	C	C	G	G	G	C	C
BOPA1_5124-1707	C	C	C	C	C	C	C	C	C	G	C	C	C	G	C	G	G	C	G	G	C	C	C	G	C	C	C	G	G	G	C	C	C	C	C	C	C	C	C	C	C	C	C	C	C	G	G	C	C
BOPA1_5128-1831	A	A	G	G	A	G	A	A	A	A	A	A	A	A	A	G	A	A	G	A	A	G	G	G	G	G	A	G	G	A	G	A	A	A	A	A	A	G	A	A	A	A	G	G	A	A	G	A	G
BOPA1_5138-265	G	G	G	G	C	G	G	G	C	G	G	G	C	G	G	G	G	G	G	G	G	G	G	G	G	G	G	G	C	G	G	G	C	C	G	C	G	G	G	C	G	C	G	G	G	G	G	G	G
BOPA1_5141-240	A	A	A	A	A	G	A	A	A	A	A	A	A	A	A	A	A	A	A	A	A	A	A	G	A	A	A	A	A	G	A	G	G	G	A	G	A	A	G	A	G	A	A	A	A	A	A	A	A
BOPA1_5145-1355	A	G	G	G	A	A	G	A	G	G	G	G	A	A	G	A	G	G	G	G	G	G	G	G	G	G	G	G	A	G	A	G	A	G	G	A	A	G	G	G	G	A	A	G	A	G	G	G	G
BOPA1_5148-1414	C	C	C	C	C	A	C	C	C	A	C	C	C	C	C	A	C	C	C	C	C	A	C	C	A	A	C	C	C	A	A	C	A	A	C	C	A	C	A	C	A	A	A	C	C	C	C	A	C
BOPA1_5154-117	G	G	G	G	G	G	G	G	G	C	G	G	G	G	C	G	G	G	G	G	C	G	G	G	G	G	C	C	C	G	C	G	G	G	C	G	C	G	C	G	C	G	C	G	C	G	C	C	C
BOPA1_5156-737	G	G	A	G	A	A	A	A	A	G	G	A	A	G	G	G	A	A	G	A	G	G	A	G	A	G	A	A	G	G	G	G	G	G	G	G	G	G	G	A	G	A	G	G	G	G	G	G	A
BOPA1_5159-579	G	A	G	G	G	G	G	G	G	A	G	G	G	A	A	G	G	G	G	G	G	G	G	A	G	G	G	G	A	G	A	G	G	G	A	G	A	G	G	G	G	G	A	A	A	G	G	A	G
BOPA1_5160-268	G	A	A	G	A	A	A	A	G	A	G	G	G	A	A	A	G	A	G	G	A	A	A	A	A	A	A	A	A	A	A	A	A	A	A	G	A	A	A	A	A	A	A	A	A	G	A	A	A
BOPA1_5163-896	A	A	A	A	G	A	A	A	A	A	G	A	A	A	A	A	A	A	A	A	A	A	A	G	G	A	A	A	A	A	A	A	A	A	A	A	A	G	A	G	A	G	A	A	G	A	A	A	G
BOPA1_5183-924	A	G	G	G	A	G	A	A	A	G	G	A	A	A	G	A	G	G	G	G	G	G	G	G	G	A	G	G	G	A	G	G	G	G	G	G	G	G	A	A	A	A	G	G	G	G	G	G	G
BOPA1_5184-1163	A	A	A	G	A	A	G	A	A	G	A	A	A	G	G	G	A	G	A	G	A	A	A	A	G	A	A	G	A	G	G	A	A	G	A	A	A	A	G	A	G	A	G	A	G	A	G	G	A
BOPA1_5187-752	G	A	G	G	A	A	G	G	G	G	G	G	G	A	A	G	A	G	A	A	G	A	A	A	G	G	G	A	G	G	A	A	G	A	G	G	A	A	A	A	A	A	A	G	G	A	G	G	G
BOPA1_5194-1118	G	G	G	C	G	C	C	G	G	C	G	G	G	G	G	G	G	C	C	G	C	C	C	G	G	C	G	G	G	G	G	G	G	G	G	G	G	G	C	G	C	G	G	C	G	G	G	C	C
BOPA1_5202-1199	C	A	A	A	C	A	C	A	C	A	C	C	C	A	A	A	A	A	A	A	A	A	A	A	A	A	A	A	A	A	A	C	C	C	A	C	A	A	C	C	C	C	A	A	A	A	A	A	A
BOPA1_5206-787	C	C	G	C	C	C	G	C	C	C	C	C	C	C	C	C	C	C	C	C	G	C	C	C	C	C	C	C	C	C	C	C	G	C	G	C	C	C	C	C	C	C	C	C	C	C	C	C	C
BOPA1_5211-1755	G	G	A	A	G	A	G	G	A	A	G	G	G	A	A	G	G	A	A	A	A	A	G	G	G	G	G	A	G	A	A	A	A	A	A	A	A	A	G	G	G	A	A	A	A	A	A	A	A
BOPA1_5212-1409	A	C	C	A	A	A	A	A	C	A	A	A	A	C	A	C	A	A	A	A	A	A	C	A	A	A	A	C	C	A	C	A	A	A	C	A	A	A	A	A	A	A	C	C	C	A	A	A	A
BOPA1_5219-773	A	A	G	G	G	G	G	G	G	G	G	G	G	G	A	G	G	G	G	G	A	G	G	G	G	G	G	A	A	G	A	G	G	A	G	G	G	G	G	G	G	G	A	G	G	G	G	G	G
BOPA1_5224-1560	G	A	A	G	A	G	G	G	G	G	G	G	G	G	A	G	G	G	A	G	G	A	G	G	G	G	G	A	G	G	G	G	G	G	G	G	A	G	G	G	G	G	G	G	A	G	G	G	G
BOPA1_5225-703	A	G	G	G	A	A	G	A	G	G	A	G	G	G	A	G	G	G	G	G	A	A	A	G	A	G	G	G	A	G	A	G	G	G	G	G	G	A	G	G	G	G	G	G	A	G	G	G	G
BOPA1_5232-2041	A	A	A	A	A	A	A	A	A	A	A	A	A	A	A	A	A	A	A	A	A	A	A	A	A	A	A	A	A	A	A	A	A	A	G	A	A	A	A	A	A	A	A	G	A	A	A	A	A
BOPA1_5233-1070	G	G	G	G	G	G	G	G	G	G	G	G	G	G	G	G	G	G	G	G	G	G	G	G	G	G	G	G	G	G	G	A	G	G	G	A	G	G	G	G	G	A	G	G	G	G	G	G	G
BOPA1_5245-304	G	A	G	A	G	A	G	G	G	A	A	G	G	G	G	A	A	A	A	A	A	A	G	G	A	A	G	A	A	G	A	G	G	G	A	G	A	A	A	G	G	G	A	G	A	A	A	A	A
BOPA1_5250-214	A	G	G	G	G	G	G	G	A	G	G	A	A	A	G	G	G	G	G	G	G	G	G	G	G	G	G	G	G	G	G	G	G	G	G	G	G	G	G	G	G	G	G	G	G	G	G	G	G
BOPA1_5251-184	A	A	A	A	G	A	A	G	G	A	A	G	G	A	A	A	A	A	A	A	A	A	A	A	G	A	A	A	A	A	A	A	A	A	G	G	A	A	A	A	A	G	A	G	A	A	A	A	A
BOPA1_5253-1318	G	G	A	G	G	G	A	G	G	G	A	G	G	A	A	G	G	A	A	G	A	G	G	G	A	G	G	A	G	G	A	G	G	G	A	G	G	G	G	G	G	G	A	A	A	G	A	G	A
BOPA1_5254-1845	G	A	A	A	A	A	A	A	G	A	G	A	G	A	A	A	G	A	G	A	A	A	A	A	A	A	A	A	A	A	A	A	A	A	A	A	A	A	A	A	A	A	A	A	A	G	A	A	A
BOPA1_5260-462	G	G	A	G	G	G	G	G	G	G	G	G	G	G	A	G	G	G	A	A	A	A	G	G	G	G	A	G	A	G	A	G	G	G	A	G	A	A	G	G	G	G	A	A	A	A	G	G	G
BOPA1_5273-894	A	A	C	A	C	A	C	A	A	A	A	C	A	A	C	A	A	A	A	A	A	C	A	A	A	A	A	A	A	A	C	C	A	A	C	A	A	A	A	A	A	C	C	C	C	A	C	A	A
BOPA1_5283-1090	G	G	G	G	G	G	A	G	G	G	G	G	A	G	G	A	G	G	G	G	G	G	G	G	G	G	G	G	G	G	G	G	G	G	A	G	G	G	A	G	A	G	G	G	G	G	G	G	G
BOPA1_5284-227	N	N	N	N	N	N	N	N	N	N	N	N	N	N	N	N	N	N	N	N	N	N	N	N	N	N	N	N	N	N	N	N	N	N	N	N	N	N	N	N	N	N	N	N	N	N	N	N	N
BOPA1_5297-796	A	A	A	A	A	A	A	G	G	A	A	G	A	A	A	A	A	A	A	A	A	A	A	A	A	A	A	A	A	A	A	A	A	A	A	A	A	G	A	A	A	A	A	A	A	A	A	A	A
BOPA1_5298-828	C	A	C	A	C	C	C	A	A	C	A	A	A	A	A	C	A	A	A	A	C	C	A	A	C	C	A	A	C	A	A	A	C	A	A	A	A	A	A	C	A	C	C	C	A	A	C	C	A
BOPA1_5316-739	G	G	G	G	G	G	G	G	G	G	G	G	G	G	A	G	G	G	G	G	A	G	G	G	G	G	A	G	G	G	A	G	G	G	G	A	A	G	G	G	G	G	A	G	G	G	G	G	G
BOPA1_5318-436	C	A	A	C	C	A	A	A	A	C	C	A	C	A	C	A	A	A	C	A	A	A	C	A	A	A	A	A	A	A	A	C	C	A	A	C	A	C	C	A	C	A	A	A	A	A	A	C	C
BOPA1_5334-1533	T	A	T	A	T	T	A	A	A	A	T	T	T	A	A	T	A	A	A	A	A	T	A	A	A	A	A	A	T	A	A	A	A	A	T	A	A	T	A	A	A	A	A	T	A	A	A	A	A
BOPA1_5336-400	G	A	G	G	G	A	G	G	G	G	G	G	G	G	G	G	G	G	G	G	G	A	G	A	A	A	G	A	A	G	A	A	A	G	A	A	G	G	G	G	G	G	A	G	A	G	A	G	G
BOPA1_5339-487	C	A	A	A	A	A	A	A	C	A	C	C	A	C	C	A	A	A	A	A	A	C	C	C	A	A	C	C	C	C	C	C	A	C	A	C	A	A	C	A	C	A	A	C	C	A	A	A	A
BOPA1_5346-1587	A	G	G	G	G	A	G	G	G	G	A	G	A	G	A	G	G	G	G	G	G	G	G	G	G	A	G	G	G	G	G	G	G	G	G	G	G	G	G	G	G	G	G	G	G	G	G	G	G
BOPA1_5347-585	A	A	C	C	A	C	A	A	A	C	A	A	A	A	A	A	C	C	C	C	C	C	A	C	C	A	A	A	A	C	C	C	C	C	C	A	A	C	C	C	C	A	C	C	C	C	C	C	C
BOPA1_5379-595	C	A	C	C	C	A	C	C	C	C	C	C	C	C	C	C	A	C	A	C	C	A	C	C	C	A	A	C	A	C	C	C	A	C	A	A	C	C	C	C	C	C	C	A	C	A	C	C	A
BOPA1_5381-1950	A	A	A	A	A	A	G	G	A	G	A	A	A	A	G	A	A	A	A	A	A	A	A	A	A	A	A	A	A	G	A	A	A	A	A	A	A	A	G	G	G	G	A	G	G	A	A	G	A
BOPA1_5385-722	G	A	A	A	A	A	G	G	G	A	G	G	G	G	A	A	A	A	A	A	A	A	A	A	A	A	A	A	A	G	A	A	A	A	A	A	A	A	G	A	G	G	A	A	G	A	A	A	A
BOPA1_5399-139	G	G	G	G	G	G	G	G	G	G	G	G	G	G	G	G	G	G	G	G	G	G	G	G	G	G	G	G	G	G	G	G	G	G	G	G	G	G	G	G	G	A	G	G	G	G	G	G	G
BOPA1_5402-929	A	A	A	A	G	A	G	A	G	A	G	G	G	A	A	A	G	A	A	A	A	A	A	A	A	A	A	A	A	A	A	G	G	A	A	G	A	A	A	A	A	G	A	A	A	A	A	A	A
BOPA1_5419-760	N	N	N	N	N	N	N	N	N	N	N	N	N	N	N	N	N	N	N	N	N	N	N	N	N	N	N	N	N	N	N	N	N	N	N	N	N	N	N	N	N	N	N	N	N	N	N	N	N
BOPA1_5428-146	C	C	C	C	C	A	C	C	A	A	A	A	C	A	A	A	A	C	C	C	A	C	A	A	A	A	A	A	C	A	C	C	C	A	A	C	C	C	A	C	A	C	C	A	C	C	C	A	A
BOPA1_5440-455	A	C	C	C	A	C	C	A	C	C	A	C	C	C	C	C	C	C	C	C	C	C	C	C	C	C	C	C	C	C	C	C	C	C	C	C	C	C	C	C	C	A	C	C	C	C	C	C	C
BOPA1_5448-298	A	A	A	G	G	G	G	G	G	A	G	G	G	A	A	A	G	G	G	G	A	A	G	G	A	A	A	A	A	A	A	G	G	A	A	G	G	A	G	G	G	G	A	A	A	G	A	A	G
BOPA1_5467-1663	C	C	A	A	C	A	C	C	C	C	A	A	A	C	A	A	A	A	C	A	A	C	A	C	A	C	A	A	A	A	C	C	A	A	A	A	C	C	A	C	A	A	A	C	C	C	C	C	A
BOPA1_5475-1355	A	G	G	A	G	G	G	G	G	G	A	G	A	G	G	G	A	A	A	A	G	G	A	G	G	G	G	G	A	G	G	G	G	A	G	G	A	G	G	G	G	A	A	G	G	A	G	G	A
BOPA1_5477-757	A	G	A	A	G	A	G	G	G	G	G	G	G	G	A	G	G	G	A	G	A	A	A	A	G	G	A	G	A	G	A	G	G	G	G	G	G	G	G	G	G	G	A	A	A	G	A	G	A
BOPA1_5480-826	A	G	G	G	A	G	G	G	A	G	A	G	A	G	G	G	G	G	G	G	G	G	G	G	G	G	G	G	A	G	G	G	G	G	G	G	G	G	G	G	G	A	G	G	G	G	G	G	G
BOPA1_5483-787	A	G	A	A	G	A	G	A	G	G	G	G	G	A	A	A	A	G	G	A	G	G	A	A	A	G	A	A	G	A	A	G	A	A	A	A	A	G	A	G	A	A	A	A	A	A	A	G	A
BOPA1_5488-1097	G	A	A	A	A	A	G	A	A	A	G	A	A	A	A	A	A	G	A	A	A	A	A	A	G	A	A	A	A	A	A	G	G	G	A	G	A	A	A	A	A	A	A	A	A	A	A	A	A
BOPA1_5497-661	A	A	A	A	A	A	A	A	A	A	A	A	A	A	A	A	A	A	A	A	A	A	A	A	A	A	A	A	A	A	A	G	G	A	G	G	A	A	A	G	A	A	A	G	A	A	A	A	A
BOPA1_5499-1430	G	A	A	G	A	A	A	A	A	A	G	A	G	G	A	A	G	G	G	G	A	A	A	A	A	A	G	A	A	A	A	A	A	A	A	A	A	A	A	A	A	G	A	A	A	G	A	A	A
BOPA1_5514-472	G	G	G	G	G	G	G	G	G	G	G	G	G	G	G	G	G	G	G	G	G	G	G	A	G	G	G	G	G	G	G	G	G	G	G	G	G	G	G	G	G	G	G	G	G	G	G	G	G
BOPA1_552-188	G	A	A	G	G	A	A	A	A	A	A	A	A	A	A	A	A	G	G	G	A	A	G	A	A	A	A	A	A	A	A	G	A	A	G	A	G	G	A	A	A	A	A	G	A	G	A	A	A
BOPA1_5520-925	G	G	G	G	G	A	G	G	G	G	G	G	G	G	G	A	G	G	G	G	A	A	G	A	G	G	G	G	G	G	A	G	A	G	G	A	G	G	G	G	G	G	G	G	A	G	G	G	G
BOPA1_5537-283	G	G	A	G	A	G	A	A	A	A	A	A	A	G	G	G	G	G	G	G	G	G	G	G	G	A	G	G	G	G	G	G	G	G	A	G	G	G	G	G	G	A	G	A	G	G	G	A	G
BOPA1_5541-418	G	G	A	G	A	G	A	G	A	G	G	A	G	G	G	G	G	G	G	G	G	G	G	G	G	A	G	G	G	G	G	G	G	G	G	G	G	G	G	G	G	A	G	G	G	G	G	G	G
BOPA1_5554-1971	G	A	A	G	A	A	A	G	G	A	G	G	A	A	A	A	A	A	A	A	A	A	A	A	G	A	A	A	A	G	A	G	A	G	A	A	A	A	A	G	A	G	A	A	A	A	A	A	G
BOPA1_5565-1908	A	A	A	A	A	A	A	A	A	A	A	A	A	A	A	A	A	A	A	A	A	G	G	A	A	A	G	G	G	A	G	A	G	A	G	G	A	A	A	A	A	G	G	G	G	A	G	A	A
BOPA1_557-1297	G	G	G	G	G	G	A	G	A	G	A	A	G	G	G	G	G	G	G	G	G	G	G	G	G	G	G	G	G	G	G	A	G	A	G	G	G	A	A	G	A	G	G	G	G	G	G	G	G
BOPA1_5571-640	G	A	G	G	G	A	G	G	G	G	G	G	G	G	A	A	G	G	G	G	G	G	A	A	G	G	A	A	G	A	G	G	A	G	G	A	G	G	A	G	A	G	G	G	A	G	A	G	A
BOPA1_5573-1170	A	G	G	A	A	G	G	A	G	G	A	G	A	A	G	G	A	A	A	A	G	G	G	G	G	G	A	G	G	G	G	G	G	G	G	A	G	A	G	G	G	A	G	G	G	A	G	G	G
BOPA1_5591-403	A	A	A	A	A	A	A	G	A	A	A	A	A	A	A	A	A	A	A	A	A	A	A	A	A	A	A	A	A	A	A	A	A	A	A	A	A	G	A	A	A	G	A	A	A	A	A	A	A
BOPA1_5595-297	T	T	T	T	T	T	T	T	T	T	T	T	T	T	T	T	T	T	T	T	T	T	T	T	T	T	T	T	T	T	T	A	A	T	T	A	T	T	T	T	T	A	T	T	T	T	T	T	T
BOPA1_5611-811	A	A	A	A	A	A	A	G	A	A	A	A	A	A	A	A	A	A	A	A	A	A	A	A	A	A	A	A	A	A	A	G	G	A	A	A	A	A	A	A	A	G	A	A	G	A	A	A	A
BOPA1_5652-419	G	G	G	A	G	A	G	G	G	A	G	G	A	A	G	A	A	A	G	A	G	A	A	G	A	A	A	A	A	A	A	A	G	A	A	G	A	G	A	A	A	G	A	A	A	A	A	A	A
BOPA1_5657-1187	A	A	A	A	A	G	A	A	A	A	G	A	A	A	A	A	A	A	A	A	A	A	A	A	A	A	G	G	A	A	A	G	G	G	A	G	A	G	A	A	A	A	G	A	G	G	A	A	A
BOPA1_568-1651	G	G	A	A	A	A	A	A	A	A	A	A	A	G	A	A	A	A	G	G	A	A	A	G	A	A	A	A	G	A	A	G	A	G	A	A	A	A	A	A	A	A	A	A	A	G	A	A	A
BOPA1_5684-601	A	T	A	A	T	T	T	A	A	T	T	A	A	T	A	A	T	T	T	T	A	A	T	T	A	T	A	T	T	T	A	T	A	A	A	A	T	T	T	T	T	A	A	A	A	T	T	T	A
BOPA1_5692-310	A	C	C	C	A	C	C	A	A	C	A	A	C	C	C	C	C	C	C	C	C	C	C	A	C	C	A	C	C	A	C	C	C	C	C	C	C	C	C	C	C	C	C	C	C	C	C	C	C
BOPA1_5695-922	A	A	G	G	A	A	G	G	G	G	G	G	G	G	A	G	A	A	A	A	G	A	G	G	A	G	G	G	G	G	A	G	G	G	A	G	A	A	G	G	G	G	A	A	G	A	A	G	G
BOPA1_570-1376	C	C	A	C	C	C	C	C	C	C	C	C	C	C	A	C	C	C	C	C	C	A	A	C	C	C	C	A	C	A	C	A	A	C	C	A	C	C	C	C	C	A	C	A	C	C	A	C	C
BOPA1_5732-1104	C	G	C	C	G	C	C	G	G	G	G	G	G	G	C	C	G	G	C	G	C	C	G	C	G	G	G	C	G	C	G	G	G	G	G	G	C	G	C	G	C	G	G	C	C	C	G	C	C
BOPA1_5754-850	A	G	G	A	A	G	A	A	A	G	A	A	A	A	G	G	A	A	G	A	A	A	G	G	A	A	G	G	A	G	G	G	G	G	G	G	G	G	G	A	G	G	G	A	G	G	A	G	G
BOPA1_5757-248	T	A	A	A	T	T	A	T	A	T	A	A	T	T	A	A	T	A	A	A	T	A	A	T	T	T	T	A	T	A	A	A	T	T	A	T	T	T	T	T	T	T	A	A	T	A	A	T	T
BOPA1_5759-478	A	G	G	G	G	G	G	A	A	G	A	G	A	G	G	G	A	G	A	G	G	G	A	G	G	G	G	G	A	G	G	A	G	G	G	G	G	A	G	A	G	A	G	G	G	A	G	G	G
BOPA1_5764-430	A	A	A	A	A	A	A	A	A	A	A	A	A	A	A	A	A	A	A	A	G	A	A	A	A	A	A	A	A	A	A	G	G	A	G	G	A	A	A	A	A	A	A	A	A	A	A	A	A
BOPA1_5768-469	A	A	A	A	A	A	A	A	A	A	A	A	A	A	A	A	A	A	A	A	A	A	A	A	A	A	A	A	A	A	A	A	A	A	A	A	A	G	A	A	A	A	A	A	A	A	A	A	A
BOPA1_5771-91	G	G	G	G	G	G	G	G	G	G	G	G	G	G	G	G	A	A	A	A	A	A	G	G	G	G	A	A	A	A	A	G	A	A	A	A	A	G	G	G	G	G	A	A	A	A	A	G	G
BOPA1_5772-1176	G	G	G	G	A	A	A	A	A	G	A	A	A	G	G	G	G	G	G	G	A	G	G	G	A	A	G	G	G	A	G	A	A	G	G	A	A	G	G	G	G	A	G	G	G	G	G	G	G
BOPA1_5777-354	G	G	A	G	G	G	A	G	G	G	G	G	G	G	A	G	G	G	G	G	G	G	G	A	G	G	A	A	G	A	G	G	A	A	A	A	G	G	A	G	A	G	A	A	G	G	A	G	A
BOPA1_578-587	A	C	C	A	C	C	A	A	A	A	A	A	A	A	A	A	A	A	A	A	C	A	A	A	A	C	A	A	A	A	C	A	A	A	A	A	A	C	A	A	A	A	C	A	C	A	A	A	A
BOPA1_5784-213	G	G	G	G	G	G	G	G	G	G	G	G	G	G	G	A	G	G	G	G	G	G	G	G	G	G	G	G	G	G	G	G	G	G	G	G	G	G	A	G	A	G	G	G	G	G	G	G	G
BOPA1_5785-748	G	G	G	G	A	G	A	G	G	G	G	G	A	A	G	G	G	G	G	G	G	G	G	G	G	G	G	G	G	G	G	G	G	G	G	G	G	G	G	G	G	A	G	G	G	G	G	G	G
BOPA1_5796-1189	A	A	A	A	A	A	A	A	A	A	A	A	A	A	G	A	A	A	A	A	G	A	A	A	A	A	A	G	A	A	A	A	G	G	A	G	A	A	G	A	G	A	G	G	G	A	A	A	A
BOPA1_5797-777	A	A	A	A	G	A	G	A	A	A	G	A	G	G	A	A	A	A	A	A	A	A	A	A	A	A	G	A	A	A	A	G	G	A	A	G	A	A	A	N	A	A	A	A	A	A	A	A	A
BOPA1_5798-867	C	C	A	A	C	C	C	A	A	C	C	A	C	C	C	C	C	C	C	C	C	C	C	C	C	C	C	C	C	C	C	C	C	C	C	C	C	A	C	C	C	A	C	C	C	C	C	C	A
BOPA1_5799-578	A	G	G	G	G	G	G	G	A	G	A	A	G	G	G	G	G	G	G	G	G	G	G	G	G	G	G	G	G	G	G	A	A	G	G	A	G	A	A	G	A	A	G	G	G	G	G	G	G
BOPA1_5823-1073	G	G	G	G	A	G	G	A	G	G	A	G	A	A	A	G	A	A	A	A	G	A	G	G	A	G	G	G	A	G	G	G	G	G	G	G	G	A	G	A	G	G	G	G	G	A	G	G	G
BOPA1_5840-659	G	A	A	G	A	A	A	G	G	A	G	G	A	G	G	A	G	A	A	A	G	G	G	A	A	A	G	A	A	A	G	A	A	A	G	A	G	A	A	A	A	G	A	G	G	G	G	A	G
BOPA1_5844-1011	G	G	G	G	G	G	G	G	G	G	G	G	G	G	G	A	G	G	G	G	G	A	G	G	G	G	G	G	G	G	G	G	G	G	A	G	A	G	G	G	G	G	A	G	G	G	A	G	G
BOPA1_5848-1413	A	A	A	A	A	G	A	A	A	A	A	A	A	A	A	G	A	A	A	A	A	A	A	A	A	A	A	A	A	A	A	A	A	A	A	A	A	A	A	A	A	A	A	G	A	A	A	A	A
BOPA1_585-342	A	G	G	A	G	G	G	G	G	G	G	G	G	G	G	G	G	A	A	A	G	G	A	G	G	G	G	G	G	G	G	A	G	G	A	G	A	G	G	G	G	G	G	A	G	A	G	G	G
BOPA1_5850-2347	A	A	A	A	A	A	A	A	A	A	A	A	A	A	A	A	A	A	A	A	A	G	A	A	A	A	G	G	G	A	G	A	A	A	G	A	A	A	A	A	A	A	G	G	G	A	G	A	A
BOPA1_5873-880	A	G	G	A	A	G	A	A	A	A	A	A	A	A	A	A	A	A	A	A	A	A	A	A	A	A	A	A	A	A	A	A	G	A	G	G	A	A	A	A	A	A	A	G	A	A	A	A	A
BOPA1_5880-2547	G	A	G	A	G	A	G	A	A	A	G	G	A	A	A	A	A	A	A	A	A	A	A	A	A	A	A	A	A	A	A	A	A	A	A	A	A	A	A	A	A	A	A	G	A	A	A	A	A
BOPA1_5887-615	G	A	G	G	G	G	G	G	G	G	G	G	G	G	G	G	G	G	G	G	G	G	G	G	G	G	G	G	G	G	G	A	A	G	G	A	G	G	G	G	G	A	G	G	G	G	G	G	G
BOPA1_5893-1285	A	G	A	A	A	A	A	G	G	G	G	G	A	G	G	G	G	A	A	A	G	G	G	G	G	G	G	G	A	G	A	G	G	G	A	G	G	A	G	A	G	A	A	A	A	A	G	G	G
BOPA1_5925-565	G	G	G	G	A	G	G	G	G	G	A	G	G	G	G	G	G	G	G	G	G	G	G	A	A	G	G	G	G	G	G	G	G	G	G	G	G	A	G	A	G	A	G	G	A	G	G	G	A
BOPA1_5926-798	A	A	A	G	A	A	A	A	A	G	A	A	A	G	G	A	G	A	G	G	A	G	A	G	G	G	G	G	G	A	A	A	G	A	A	G	A	A	A	A	A	A	A	A	A	G	G	A	A
BOPA1_5945-748	G	A	A	A	G	A	A	A	G	G	A	G	G	A	A	A	G	G	A	G	G	G	A	G	G	A	G	A	A	A	G	A	G	A	A	G	A	A	A	A	A	A	G	A	G	A	A	G	G
BOPA1_5960-1302	G	G	G	G	G	G	G	G	G	G	G	G	G	G	G	A	G	G	G	G	G	G	G	G	A	A	A	G	G	G	G	A	A	G	G	A	G	G	G	A	G	G	G	G	G	G	G	G	G
BOPA1_5965-1387	A	A	A	A	A	A	A	A	A	A	A	A	A	A	A	A	A	A	A	A	A	A	A	A	A	A	A	A	A	A	A	A	A	A	A	A	A	A	A	A	A	A	A	A	A	A	A	A	A
BOPA1_5984-132	G	G	G	G	A	A	A	G	A	G	A	A	G	G	G	G	G	G	G	G	G	G	G	G	G	G	G	G	G	G	G	A	A	G	G	A	G	G	G	A	G	G	G	G	G	G	G	G	G
BOPA1_5993-2383	A	A	A	A	A	A	A	T	A	A	A	A	A	A	A	A	A	A	A	A	A	A	A	A	A	A	A	A	A	A	A	T	T	A	A	T	A	T	A	N	A	A	A	A	A	A	A	A	A
BOPA1_6018-235	C	C	C	C	C	A	C	A	A	A	C	A	A	A	A	A	C	C	C	C	A	A	A	C	A	A	A	C	C	C	A	C	A	N	A	A	C	A	C	N	C	A	A	A	A	C	A	A	C
BOPA1_6019-296	G	A	A	A	G	A	G	G	G	G	A	G	G	A	A	A	A	G	A	A	A	A	G	A	G	A	G	A	A	A	A	A	G	A	A	G	A	G	A	A	A	G	A	A	A	A	A	G	G
BOPA1_6023-567	C	C	C	A	C	C	C	A	C	C	C	C	A	A	A	C	C	A	A	C	A	C	C	C	C	C	A	A	A	A	A	C	C	C	A	C	A	A	C	C	C	A	C	A	C	A	A	C	A
BOPA1_6024-1095	T	A	T	A	T	T	T	T	T	A	T	T	T	T	A	T	T	T	A	T	A	A	T	A	A	T	A	T	T	T	A	T	T	T	A	T	T	T	T	T	T	T	A	T	A	T	A	A	A
BOPA1_6026-1949	N	N	N	N	N	N	N	N	N	N	N	N	N	N	N	N	N	N	N	N	N	N	N	N	N	N	N	N	N	N	N	N	N	N	N	N	N	N	N	N	N	N	N	N	N	N	N	N	N
BOPA1_603-72	A	A	A	G	G	G	A	A	A	G	G	G	A	G	G	A	G	G	G	G	G	A	A	A	A	A	A	A	A	G	A	A	A	G	A	A	A	G	A	G	A	G	A	A	G	G	A	G	A
BOPA1_6035-654	A	A	A	A	A	A	A	A	A	A	A	A	A	A	A	A	A	A	A	A	A	A	G	A	A	A	A	A	A	A	A	A	G	A	A	G	A	A	A	A	A	A	A	A	A	A	A	A	A
BOPA1_6050-1625	G	A	G	A	G	G	G	G	G	A	G	G	G	A	A	A	G	A	A	G	A	A	A	A	G	G	G	A	G	A	A	A	A	A	A	A	A	A	A	G	A	G	A	A	A	A	A	A	G
BOPA1_6069-304	A	G	A	A	A	G	A	A	G	A	A	G	A	A	A	G	A	A	A	G	A	A	A	A	G	G	A	G	A	A	A	A	A	A	G	A	G	A	A	A	A	A	A	G	A	G	G	A	A
BOPA1_6081-850	C	A	A	A	C	A	A	A	A	A	C	A	C	A	C	A	A	A	A	A	A	A	A	A	A	A	A	A	A	A	A	C	C	A	A	C	A	C	A	A	A	A	C	A	A	A	A	A	A
BOPA1_6093-572	A	A	A	A	A	A	A	A	A	A	A	A	A	A	A	A	A	A	A	A	A	G	A	A	A	A	A	A	A	A	A	A	A	A	A	A	A	A	A	A	A	A	A	A	A	A	A	A	A
BOPA1_6116-709	G	G	A	A	A	A	A	G	G	A	G	G	G	G	A	A	A	A	A	A	G	G	G	A	G	A	A	A	G	A	A	G	G	G	G	G	G	A	A	A	A	G	A	G	G	A	A	A	A
BOPA1_6117-1507	A	G	G	G	A	G	G	A	G	G	A	G	A	A	G	G	G	G	G	G	G	G	G	G	G	G	G	A	G	A	G	G	A	G	G	A	G	G	G	G	G	A	G	A	G	G	G	G	G
BOPA1_6118-595	A	G	G	G	G	A	A	A	A	G	A	A	A	G	G	G	A	G	G	G	G	G	G	G	G	G	G	G	G	G	G	A	A	G	G	A	G	G	G	G	G	A	G	G	G	G	G	G	G
BOPA1_6133-774	C	A	C	C	C	C	C	C	A	C	C	A	C	C	C	C	C	C	C	C	A	C	C	C	C	C	C	A	C	C	C	C	C	C	C	C	A	A	C	C	C	C	A	C	C	C	C	C	C
BOPA1_6142-1544	A	A	A	A	G	A	A	G	G	G	A	G	G	G	A	G	G	G	G	G	A	G	G	A	A	G	A	G	G	G	G	A	A	G	A	A	G	A	G	A	G	G	A	G	G	G	G	G	A
BOPA1_6156-1399	A	A	A	T	T	T	A	T	A	A	T	A	T	T	A	A	A	A	A	A	T	T	T	A	A	T	T	T	T	A	A	T	T	T	A	T	T	T	T	T	T	T	T	T	T	A	T	A	T
BOPA1_6157-1233	A	A	A	C	A	A	C	C	A	A	A	C	A	C	A	A	A	C	C	C	C	C	C	C	A	C	C	A	A	A	A	C	A	C	A	A	A	A	A	C	A	A	A	A	A	C	A	A	C
BOPA1_617-167	N	N	N	N	N	N	N	N	N	N	N	N	N	N	N	N	N	N	N	N	N	N	N	N	N	N	N	N	N	N	N	N	N	N	N	N	N	N	N	N	N	N	N	N	N	N	N	N	N
BOPA1_6170-304	C	C	A	C	C	C	C	C	C	C	C	C	C	C	A	C	C	C	C	C	A	A	A	C	C	C	A	A	A	A	A	C	C	C	A	C	A	A	A	C	A	C	A	A	A	C	A	C	A
BOPA1_6171-956	A	A	A	A	A	C	A	A	A	A	C	A	A	A	A	A	A	A	A	A	A	A	A	A	A	A	C	C	A	A	C	C	A	C	A	A	A	A	A	A	A	A	C	A	C	C	A	A	A
BOPA1_6172-773	G	G	A	G	G	G	A	A	A	A	G	G	G	G	G	G	G	G	G	G	A	G	A	G	G	G	G	G	G	G	G	G	G	G	G	G	G	A	A	A	A	G	G	G	G	G	G	A	G
BOPA1_6184-200	A	G	G	A	G	A	G	A	A	G	G	G	A	A	A	G	A	G	A	G	G	A	A	A	G	G	A	A	A	A	G	A	A	A	G	G	A	G	A	A	A	A	A	A	A	A	G	G	A
BOPA1_6195-2137	A	G	A	A	A	A	G	G	A	G	G	A	A	A	A	A	G	G	A	G	A	G	G	G	G	G	A	A	A	G	G	A	G	G	A	G	A	A	A	G	A	G	G	G	G	A	G	G	A
BOPA1_6201-1190	G	G	G	G	G	G	G	G	G	G	G	G	G	G	G	G	G	G	G	G	G	G	G	G	G	G	G	G	G	G	G	G	G	G	G	G	G	G	G	G	G	G	G	G	G	G	G	G	G
BOPA1_6205-683	G	A	A	G	A	A	A	G	G	A	G	G	A	A	A	A	A	A	A	A	A	A	A	A	G	A	A	A	A	G	A	G	A	G	A	A	A	A	A	G	A	G	A	A	A	A	A	A	G
BOPA1_6208-987	C	A	A	A	A	A	A	C	C	A	C	C	C	A	A	A	A	A	A	A	A	A	A	A	A	A	A	A	A	A	A	A	C	C	A	C	A	C	A	A	A	C	A	A	A	A	A	A	A
BOPA1_6215-539	G	G	G	G	G	G	G	G	G	G	G	G	G	G	G	G	G	G	G	G	A	A	G	G	G	G	G	G	A	G	G	G	G	G	G	G	G	G	G	G	G	G	A	A	G	G	A	G	G
BOPA1_6238-243	A	T	T	T	T	T	T	T	T	T	A	T	T	T	T	T	T	T	T	T	T	T	T	T	T	T	T	T	T	T	T	T	T	T	T	T	T	T	T	T	T	T	T	T	T	T	T	T	T
BOPA1_6249-572	A	G	A	G	A	A	A	G	G	A	G	G	G	G	G	A	G	G	G	G	A	A	G	G	A	A	G	G	A	G	G	G	A	G	G	G	G	G	G	A	G	A	A	A	G	G	A	A	G
BOPA1_6250-1056	C	C	A	A	C	A	C	C	C	A	C	C	C	C	A	A	C	A	C	C	A	A	A	C	A	A	A	A	C	A	A	C	A	C	A	C	A	C	A	A	A	C	A	A	A	C	A	A	A
BOPA1_6260-183	N	N	N	N	N	N	N	N	N	N	N	N	N	N	N	N	N	N	N	N	N	N	N	N	N	N	N	N	N	N	N	N	N	N	N	N	N	N	N	N	N	N	N	N	N	N	N	N	N
BOPA1_6280-1098	C	G	G	C	C	C	G	C	C	G	C	C	C	C	G	C	C	C	C	C	G	G	G	G	G	C	C	G	C	G	G	C	G	C	G	G	G	C	G	C	G	C	G	G	G	C	G	G	G
BOPA1_6302-250	G	A	G	G	G	G	A	A	G	G	A	G	A	G	G	G	G	G	G	G	G	G	G	G	G	A	A	G	G	G	G	A	A	G	G	A	G	G	G	G	G	G	G	G	G	G	G	G	G
BOPA1_6315-914	A	G	G	G	A	G	G	A	G	A	A	G	G	G	A	G	A	A	A	A	G	A	G	G	A	G	A	A	A	A	A	N	G	A	G	G	A	A	A	N	A	A	A	G	A	A	G	A	A
BOPA1_6326-1032	G	A	A	A	G	G	A	A	G	G	G	G	G	G	G	G	A	A	A	A	G	G	A	G	G	A	A	A	A	A	G	A	G	A	A	G	A	A	A	G	A	G	A	A	G	A	A	G	A
BOPA1_6328-736	A	A	G	A	G	A	G	A	G	A	A	G	A	A	A	A	A	A	A	A	G	G	A	A	G	G	A	A	A	A	A	A	G	A	A	G	A	A	A	A	A	G	A	A	A	A	A	A	A
BOPA1_6338-682	A	A	C	C	A	A	A	A	A	C	A	A	A	A	A	A	C	A	A	A	C	A	A	C	C	A	A	C	C	A	C	C	C	C	C	C	C	A	C	C	C	A	C	C	C	A	C	C	C
BOPA1_6354-1193	G	A	A	A	G	G	G	G	G	G	G	G	A	A	A	G	G	G	A	G	G	A	G	A	G	G	G	G	A	G	G	A	A	A	A	A	A	G	G	G	G	G	G	G	G	A	G	G	A
BOPA1_6364-645	G	G	G	G	A	G	A	G	G	A	G	G	G	G	G	A	A	A	G	A	A	G	A	G	A	A	A	G	G	G	G	A	A	A	G	A	A	A	G	A	G	G	A	G	G	A	G	A	G
BOPA1_6367-453	C	A	A	A	C	A	A	A	C	A	A	C	C	C	A	A	A	A	A	A	C	C	A	A	A	A	C	C	A	A	C	A	A	A	C	A	A	A	A	A	A	A	C	C	C	A	C	A	A
BOPA1_6382-396	A	A	G	G	A	A	A	A	A	A	A	A	A	G	A	G	G	G	G	G	G	G	G	G	G	A	A	G	G	A	G	A	A	G	G	A	G	A	A	A	A	G	G	A	A	G	G	A	G
BOPA1_6384-866	A	A	A	A	A	G	A	A	A	A	A	A	A	A	A	A	A	A	A	A	A	A	A	A	A	G	G	A	A	A	A	A	G	A	G	G	A	A	A	A	A	A	A	G	A	A	A	A	G
BOPA1_6394-944	A	G	A	G	G	A	A	G	A	G	A	A	G	G	A	G	G	G	A	G	G	G	G	G	G	G	G	A	A	G	G	G	G	G	G	G	G	A	G	A	G	A	A	G	A	G	G	G	G
BOPA1_6402-691	G	G	G	G	G	G	G	G	G	G	G	G	G	G	G	G	G	G	G	G	G	G	G	G	G	G	G	G	G	A	G	G	A	G	G	A	G	G	A	G	A	A	G	G	G	G	G	G	G
BOPA1_6419-1680	A	G	G	G	G	A	G	G	G	A	G	G	A	G	G	G	G	G	G	G	G	G	A	G	G	G	G	G	G	G	G	G	A	G	G	A	G	G	G	A	A	G	A	G	G	G	G	A	G
BOPA1_6433-124	G	C	C	C	C	C	C	G	C	C	C	G	G	C	C	C	C	C	C	C	G	G	C	C	C	C	C	G	C	G	G	C	C	C	G	C	C	G	C	C	C	C	G	G	C	C	G	G	C
BOPA1_6450-755	A	C	C	C	A	C	C	A	A	C	C	A	A	C	C	C	C	C	C	C	C	C	C	C	C	C	C	C	C	C	C	C	C	C	C	C	C	C	C	A	C	A	C	C	C	C	C	C	C
BOPA1_6460-355	A	C	C	C	A	A	A	A	A	A	C	A	C	C	C	A	A	A	C	A	C	C	A	C	A	A	A	C	C	A	A	C	C	C	C	C	C	A	A	A	A	A	C	A	C	C	C	A	C
BOPA1_6464-1115	C	C	G	C	G	C	G	G	C	C	C	C	C	C	C	C	C	C	C	C	C	G	C	C	C	C	C	C	C	C	C	C	G	G	C	G	C	C	C	C	C	G	G	C	C	C	G	C	C
BOPA1_6468-770	G	G	A	G	A	G	A	A	A	G	A	A	A	G	A	A	G	G	G	G	A	A	A	A	A	G	A	A	A	G	A	G	G	A	A	G	G	A	G	A	G	G	A	A	G	G	A	G	A
BOPA1_6470-1005	T	T	A	T	T	T	T	A	A	T	T	T	T	A	T	T	A	T	A	A	T	T	T	A	T	T	T	A	T	T	T	T	T	T	T	T	A	T	T	T	T	T	T	A	T	A	T	T	T
BOPA1_6487-1315	A	A	A	A	A	A	A	A	A	A	A	A	A	A	A	A	A	A	A	A	A	A	A	A	A	A	A	A	A	A	A	A	A	A	C	A	A	A	A	A	A	A	A	C	A	A	A	A	A
BOPA1_6489-465	G	G	G	G	A	G	G	A	A	G	G	A	A	G	G	G	G	G	G	G	G	G	G	G	G	G	G	G	G	G	A	G	G	G	G	A	G	G	G	G	G	G	G	G	G	G	G	G	G
BOPA1_6491-295	G	C	C	C	G	C	G	C	G	C	C	C	G	G	C	G	C	C	C	C	C	C	C	C	C	G	C	C	C	G	C	G	G	C	C	G	C	G	G	C	G	G	C	C	C	C	C	C	C
BOPA1_65-778	G	A	A	A	G	G	A	A	G	A	A	G	G	G	A	A	A	A	G	A	A	A	A	G	A	A	A	A	A	G	A	A	G	A	A	G	A	A	A	A	A	G	A	A	A	G	A	A	A
BOPA1_6510-1430	G	C	C	G	C	C	C	C	G	C	G	G	G	G	C	C	G	G	G	G	C	C	C	C	C	C	C	C	C	C	C	G	G	C	C	C	C	C	C	C	C	G	C	C	G	G	C	C	C
BOPA1_6517-602	G	A	G	A	A	G	G	A	G	A	G	G	A	A	A	A	A	A	G	A	A	G	G	G	G	A	A	A	A	G	G	A	G	A	A	G	A	G	G	A	G	G	A	A	A	A	A	A	A
BOPA1_6519-812	C	G	C	G	C	C	C	C	G	C	C	G	G	G	C	C	G	G	G	G	C	C	C	G	C	C	C	C	C	G	C	C	G	C	C	G	G	G	C	C	C	G	C	C	C	G	C	C	C
BOPA1_6523-1691	A	G	A	A	G	G	A	A	G	G	G	G	G	G	A	G	A	A	A	A	G	A	G	G	G	G	G	G	G	A	G	G	G	G	G	G	G	A	G	G	G	G	G	G	G	A	G	G	G
BOPA1_6541-1329	A	A	C	A	C	A	A	C	A	C	C	A	C	C	A	A	A	A	A	A	C	C	C	C	A	C	C	A	C	C	A	C	A	C	C	A	A	A	C	C	C	A	C	C	C	A	C	C	A
BOPA1_6547-1363	A	A	A	A	A	A	C	A	A	A	C	A	C	A	A	A	A	A	A	A	A	A	A	A	A	A	A	A	A	A	A	A	A	A	A	A	A	A	C	A	C	A	A	A	A	A	A	A	A
BOPA1_6553-328	A	A	G	A	G	G	G	G	G	A	A	G	G	A	A	A	G	G	A	G	A	A	G	A	G	A	G	G	A	A	A	A	A	A	A	A	A	A	A	G	A	G	A	A	A	A	A	A	G
BOPA1_6571-649	G	G	G	G	G	G	G	G	G	G	G	G	G	G	G	G	G	G	G	G	G	G	C	G	G	G	G	G	G	G	G	G	C	G	G	C	G	G	G	G	G	G	G	G	G	G	G	G	G
BOPA1_6573-369	G	A	A	G	A	A	G	G	G	A	G	G	G	G	A	G	A	A	G	A	A	A	A	A	G	G	A	A	A	A	A	G	A	A	A	A	A	G	A	G	A	G	G	A	G	A	A	A	G
BOPA1_6593-185	C	C	C	C	C	C	C	C	C	G	G	C	G	G	G	C	N	G	G	G	C	C	C	G	G	C	C	G	G	G	C	C	C	C	C	C	G	C	C	C	C	G	G	C	G	G	C	G	C
BOPA1_6628-1302	C	C	C	A	A	C	A	A	A	A	A	A	C	C	C	C	C	A	C	C	A	A	A	C	A	C	A	C	C	A	A	C	A	A	C	A	C	A	A	A	A	A	C	C	C	C	A	A	A
BOPA1_6634-263	G	A	A	A	G	G	A	G	G	A	G	G	A	A	A	A	G	G	A	G	A	G	G	A	G	G	G	G	G	G	A	A	A	A	G	A	G	A	A	G	A	G	G	A	A	A	G	A	A
BOPA1_6652-209	C	C	G	C	G	C	G	G	G	C	G	G	G	C	C	C	C	C	C	C	C	C	G	C	G	G	G	C	C	C	C	C	C	C	C	C	C	C	C	G	C	C	C	C	C	C	C	C	C
BOPA1_6655-978	G	G	C	G	G	G	G	G	G	G	G	G	G	G	G	C	G	G	G	G	G	G	C	G	G	G	G	C	C	G	C	C	G	C	G	G	G	G	C	G	C	G	G	C	C	G	C	G	G
BOPA1_6681-314	G	G	G	G	A	A	G	A	G	G	G	A	A	A	G	G	G	G	G	G	G	G	G	G	G	G	A	G	G	A	G	A	A	A	G	A	G	G	A	A	A	A	G	G	G	A	G	G	G
BOPA1_6714-579	A	A	A	A	A	A	A	A	G	A	A	G	A	A	A	A	A	A	A	A	A	A	A	A	A	A	A	A	A	A	A	G	A	A	A	A	A	A	A	A	A	G	A	A	A	A	A	A	A
BOPA1_6716-823	G	A	A	A	G	A	A	G	A	A	G	A	G	G	A	A	A	A	A	A	A	A	A	A	A	A	A	A	G	G	A	A	A	A	A	A	A	G	G	A	G	A	A	A	A	A	A	A	A
BOPA1_6719-1166	N	G	G	G	N	G	N	N	N	N	G	N	N	N	N	G	G	N	G	G	G	N	N	N	N	N	G	G	G	G	G	G	N	G	G	G	G	N	G	G	G	G	G	G	N	G	G	N	G
BOPA1_6720-641	G	G	G	G	G	G	G	A	G	G	G	G	G	G	G	G	G	G	G	G	G	G	G	G	G	G	G	G	G	G	G	G	G	G	G	G	G	G	G	G	G	G	G	A	A	G	G	G	G
BOPA1_6736-452	A	A	A	A	G	A	A	A	A	A	A	A	A	A	A	A	A	A	A	A	A	A	A	A	A	A	A	A	A	A	A	A	A	A	A	G	A	A	A	A	A	A	A	A	A	A	A	A	A
BOPA1_6752-1013	G	G	A	G	G	A	G	G	G	G	G	G	G	G	G	A	A	A	G	G	G	G	A	G	G	A	G	A	G	A	G	G	G	G	G	G	G	A	A	A	A	G	G	G	G	A	G	G	G
BOPA1_6761-490	T	T	T	A	T	T	T	A	A	T	T	A	A	A	T	T	T	T	A	A	T	T	T	T	T	T	T	T	T	A	A	T	T	T	T	A	A	T	T	A	T	A	A	T	A	A	T	T	T
BOPA1_677-411	A	A	A	A	A	A	G	G	A	A	A	A	G	A	A	A	A	A	A	A	A	A	A	A	A	A	A	A	A	A	A	A	A	A	A	A	A	G	G	A	G	A	A	A	A	A	A	A	A
BOPA1_678-310	G	G	G	G	G	G	G	G	G	G	G	G	G	G	G	G	G	G	G	G	G	G	G	G	G	G	G	G	G	A	G	A	G	A	G	A	G	G	G	G	G	G	G	G	G	G	G	G	G
BOPA1_6781-1073	A	A	A	G	A	G	A	G	G	A	G	G	G	G	A	G	A	G	G	G	A	A	A	A	A	G	A	A	G	G	A	G	G	A	G	G	G	A	A	G	A	G	A	G	A	G	A	A	A
BOPA1_6792-1945	G	A	A	G	G	G	G	A	A	G	G	A	G	G	G	A	G	G	G	G	G	G	G	A	A	G	A	A	A	G	A	G	G	A	G	G	G	A	G	A	G	A	A	G	A	G	A	G	G
BOPA1_6804-1197	A	G	G	A	G	A	G	G	A	G	A	A	A	A	G	A	A	A	A	A	G	G	G	A	G	A	G	G	G	A	G	A	A	G	G	A	G	G	G	G	G	A	G	G	A	A	G	G	G
BOPA1_6805-1110	G	G	G	C	C	C	G	C	G	C	G	G	C	C	G	G	G	C	C	C	G	G	G	G	G	G	C	C	G	C	G	G	G	G	G	G	G	G	G	C	G	C	G	G	C	G	C	C	C
BOPA1_6818-411	C	C	C	C	C	A	C	C	C	C	A	C	C	C	C	C	C	C	C	C	C	C	C	C	C	C	A	A	C	C	A	A	C	A	C	C	C	C	C	C	C	C	A	C	A	A	C	C	C
BOPA1_682-767	C	C	A	A	C	A	C	C	C	A	C	C	C	C	C	C	A	A	A	A	C	A	C	A	C	C	C	C	C	A	A	C	C	C	A	C	C	A	A	A	A	C	A	C	A	A	A	A	A
BOPA1_6833-658	A	C	A	C	A	C	A	A	C	C	A	C	C	C	C	C	A	A	C	A	C	C	C	C	A	C	C	C	C	C	A	A	C	C	C	C	C	C	C	C	C	A	C	C	C	C	C	C	C
BOPA1_6841-637	A	C	A	A	A	C	A	C	A	A	C	A	A	A	A	C	C	C	C	C	C	C	A	A	C	C	A	C	C	A	A	C	A	C	A	A	C	C	C	C	A	A	C	C	C	C	C	A	A
BOPA1_6846-1161	G	G	G	A	G	G	G	G	G	A	G	G	G	G	G	G	A	G	G	G	A	G	G	A	G	G	G	G	A	G	G	G	A	G	G	A	G	G	A	A	A	G	G	G	A	G	G	A	A
BOPA1_6851-867	G	G	A	A	A	G	A	G	G	A	G	G	A	G	G	G	A	A	A	A	G	G	A	A	G	A	A	G	G	G	G	G	G	G	G	G	G	A	G	G	G	G	A	G	G	A	G	A	A
BOPA1_6854-309	G	A	A	A	G	A	G	A	A	G	G	A	G	G	G	A	G	G	G	G	A	A	A	G	G	G	A	G	G	G	A	A	A	A	A	A	G	A	A	A	A	A	A	A	G	G	A	G	A
BOPA1_6868-595	G	G	G	G	G	G	G	G	G	G	G	G	G	G	G	G	G	G	G	G	A	G	G	G	G	G	G	G	G	G	G	G	G	G	G	G	G	G	G	G	G	G	G	G	G	G	G	G	G
BOPA1_6871-945	A	C	C	A	C	C	A	A	A	C	C	A	A	C	C	C	C	A	C	A	C	A	C	A	C	C	C	C	C	A	C	C	C	C	C	C	A	C	A	C	A	C	C	C	C	A	C	C	C
BOPA1_6873-531	N	A	A	A	A	A	A	G	G	A	N	G	G	A	N	A	A	A	A	A	A	A	N	A	A	A	A	N	N	N	A	N	N	A	A	G	G	A	N	A	N	A	A	A	A	A	N	A	A
BOPA1_6911-866	A	C	C	A	C	A	C	C	A	C	A	A	A	A	C	A	A	A	A	A	C	C	C	C	C	A	C	C	A	C	C	A	A	C	C	A	C	C	C	C	C	A	C	C	A	A	C	C	C
BOPA1_6913-1235	G	A	G	G	G	G	G	G	G	G	G	G	G	G	A	A	G	G	G	G	A	A	G	A	G	A	G	A	A	A	A	A	G	G	A	G	A	A	A	G	A	G	A	A	A	G	A	G	A
BOPA1_6941-1330	A	A	A	A	A	A	A	A	A	A	A	A	A	A	A	A	A	A	A	A	A	A	A	A	A	A	A	A	A	A	A	A	A	A	A	A	A	A	A	A	A	A	A	A	A	A	A	A	A
BOPA1_6949-895	G	G	G	A	A	A	G	G	A	G	G	A	G	A	G	G	G	A	A	G	G	G	G	G	G	G	G	A	A	G	G	G	G	A	G	G	A	G	A	G	A	A	G	G	G	A	G	G	G
BOPA1_6951-875	G	A	A	A	G	A	G	G	G	A	G	G	G	G	A	A	A	A	A	A	A	A	A	A	A	G	A	G	G	A	A	A	A	A	A	A	A	A	A	A	A	G	A	A	A	A	A	A	A
BOPA1_6954-861	A	G	G	G	A	A	G	G	G	G	A	A	A	A	G	A	G	G	G	G	G	G	G	G	G	G	G	G	G	G	G	G	G	G	G	G	G	G	G	G	G	G	G	A	G	G	G	G	G
BOPA1_6970-462	A	A	A	G	A	G	A	A	A	A	A	A	A	G	G	G	A	A	G	A	G	G	G	G	A	A	G	G	G	G	G	G	G	G	G	G	G	G	G	A	G	A	G	G	G	G	G	A	G
BOPA1_6975-1101	A	A	G	A	A	A	G	A	A	G	A	G	A	G	A	G	A	A	A	A	A	A	G	A	A	G	A	G	A	G	G	A	A	A	G	A	A	A	A	A	A	A	G	G	A	A	A	G	A
BOPA1_6996-838	C	C	G	C	G	C	G	G	G	G	G	G	G	C	C	C	C	C	C	C	C	C	C	C	C	G	C	C	C	C	C	C	C	C	G	C	C	C	C	C	C	G	C	G	G	C	C	G	C
BOPA1_7032-201	A	A	A	G	G	A	A	G	G	G	A	G	G	G	G	A	G	G	G	G	A	G	G	A	A	A	A	A	A	G	G	G	G	G	G	G	G	A	G	G	G	A	G	A	A	G	G	G	A
BOPA1_7044-705	G	G	G	A	A	G	G	A	A	A	G	A	G	A	G	G	A	A	G	A	G	G	A	G	A	G	G	A	A	A	G	A	G	A	A	G	A	G	A	G	A	A	G	A	G	A	A	A	G
BOPA1_7045-950	A	A	A	A	A	A	A	A	A	A	A	A	G	G	A	A	A	A	A	A	A	A	A	A	A	A	A	A	A	A	A	G	G	G	A	G	A	A	A	A	A	A	A	A	A	A	A	A	A
BOPA1_7069-1149	G	G	A	A	G	A	A	G	G	G	G	A	G	G	A	A	A	A	A	A	A	A	A	A	G	A	G	A	A	G	A	G	G	G	A	G	A	A	G	G	G	G	R	G	A	A	A	G	A
BOPA1_7090-1260	A	A	A	A	A	G	A	A	A	A	G	A	A	G	A	A	A	G	G	G	A	A	A	A	A	G	A	A	A	A	A	A	A	A	A	A	A	A	G	G	G	A	A	A	A	G	A	A	A
BOPA1_7125-585	N	N	N	N	N	N	N	N	N	N	N	N	N	N	N	N	N	N	N	N	N	N	N	N	N	N	N	N	N	N	N	N	N	N	N	N	N	N	N	N	N	N	N	N	N	N	N	N	N
BOPA1_713-972	G	G	A	G	A	A	A	A	A	A	A	A	A	G	A	G	A	G	G	G	A	A	G	A	A	A	A	G	G	A	G	G	A	G	A	A	A	G	G	G	G	A	G	G	G	G	G	A	G
BOPA1_7140-595	C	A	A	A	C	A	A	C	C	A	C	C	C	C	A	A	A	A	A	A	A	C	A	A	A	A	A	A	A	A	A	C	C	C	A	C	A	A	A	A	A	C	A	A	A	A	C	A	A
BOPA1_7144-973	C	A	C	C	C	A	C	C	C	A	C	C	C	C	C	A	A	C	C	A	C	A	A	C	A	A	A	A	A	A	A	A	A	A	A	A	A	C	A	A	A	C	A	A	A	C	A	A	A
BOPA1_7149-975	G	G	A	G	A	G	A	A	A	G	A	A	A	G	A	A	G	G	G	G	A	A	G	A	A	G	A	A	A	G	A	G	G	A	A	G	G	A	G	G	G	G	A	A	A	G	A	G	A
BOPA1_7153-338	G	G	A	G	G	G	A	G	A	G	G	G	G	G	G	G	G	G	G	G	G	G	G	G	G	G	G	G	G	G	G	G	G	G	G	G	G	A	G	G	G	G	G	G	G	G	G	G	G
BOPA1_7167-466	A	C	A	C	A	C	A	A	A	C	A	A	A	C	C	C	A	A	C	A	A	C	C	A	A	C	C	C	C	C	C	C	C	C	C	C	C	A	C	A	C	A	C	A	C	C	C	C	A
BOPA1_7169-713	T	T	A	A	A	A	A	T	T	A	A	T	A	A	T	A	A	A	A	A	A	A	A	A	A	A	A	T	T	A	A	A	A	T	A	A	A	A	T	A	T	A	T	T	T	A	A	A	A
BOPA1_7174-365	C	C	C	C	C	C	C	C	C	G	C	C	C	C	C	C	G	C	C	G	C	C	C	C	G	G	C	C	C	G	G	C	C	G	C	C	C	C	C	C	C	C	C	C	G	C	C	G	C
BOPA1_7180-778	G	A	A	A	A	A	G	A	A	G	A	A	A	A	A	A	A	G	A	A	A	A	A	A	A	A	A	A	A	A	A	A	A	A	A	A	A	A	A	G	A	G	A	A	A	A	A	A	A
BOPA1_7185-370	G	G	G	G	G	G	G	G	G	A	G	G	G	A	A	G	G	G	G	G	A	A	G	A	A	G	A	G	G	G	A	G	G	A	A	A	A	G	A	G	A	G	A	A	A	G	A	A	A
BOPA1_7187-382	A	G	G	G	A	A	A	A	A	A	A	A	A	G	G	A	G	G	G	G	A	A	G	G	A	A	G	A	A	G	G	A	G	G	A	G	G	A	G	A	G	A	G	G	A	G	G	A	G
BOPA1_7207-696	G	G	G	G	G	G	G	G	G	G	G	G	G	G	G	G	G	G	G	G	G	G	G	G	G	G	A	G	G	G	A	A	G	G	G	G	G	A	G	G	G	G	A	G	A	G	A	G	G
BOPA1_7216-297	A	A	G	G	A	A	G	G	G	G	G	A	A	G	G	A	G	G	G	G	G	G	G	G	G	A	G	G	G	G	G	A	A	G	A	A	G	A	G	G	G	A	G	G	G	G	G	G	G
BOPA1_7221-766	G	G	G	G	C	G	G	G	G	G	G	G	G	G	G	G	G	G	G	G	G	G	G	G	G	G	G	G	G	C	G	G	G	G	G	G	G	G	G	G	G	G	G	G	G	G	G	G	G
BOPA1_7236-1384	A	A	A	A	A	A	G	G	G	G	G	G	G	G	A	A	A	A	A	A	A	A	G	A	A	G	A	A	A	A	A	G	G	G	A	G	G	A	A	G	A	G	A	A	A	A	A	G	A
BOPA1_7241-553	G	A	A	G	A	A	G	G	G	A	A	G	G	A	A	A	A	G	A	G	A	G	A	G	A	A	A	A	A	G	A	A	A	A	A	A	G	A	A	A	A	A	A	A	A	G	A	A	A
BOPA1_7276-942	A	A	A	A	A	A	A	A	A	A	A	A	A	A	A	A	A	A	A	A	A	G	A	A	A	A	G	G	G	A	G	A	G	A	G	A	A	G	A	A	A	A	G	G	G	A	G	A	A
BOPA1_7282-1386	A	A	A	A	A	A	A	A	A	A	A	A	A	A	A	A	A	A	A	A	A	A	A	A	A	A	A	A	A	A	A	A	A	A	G	A	A	A	A	A	A	A	A	G	A	A	A	A	A
BOPA1_7284-710	G	A	A	A	A	G	A	A	G	A	G	G	A	A	A	A	A	A	A	A	A	A	A	A	A	G	A	A	A	A	A	G	G	A	A	G	A	G	A	A	A	A	A	A	G	A	A	A	A
BOPA1_7299-183	N	N	N	N	N	N	N	N	N	N	N	N	N	N	N	N	N	N	N	N	N	N	N	N	N	N	N	N	N	N	N	N	N	N	N	N	N	N	N	N	N	N	N	N	N	N	N	N	N
BOPA1_7302-240	G	G	G	G	A	G	G	G	G	G	A	G	A	G	G	G	G	G	G	G	G	G	G	G	G	G	G	G	G	G	G	G	G	G	G	G	G	G	G	G	G	G	G	G	G	G	G	G	G
BOPA1_7337-388	G	G	G	A	A	A	G	G	G	A	A	A	G	A	A	G	A	A	A	A	A	G	G	G	G	G	G	G	G	A	G	G	G	A	G	G	G	A	G	A	G	A	G	G	A	A	G	A	G
BOPA1_7342-535	G	G	G	G	A	G	G	G	G	G	A	G	G	G	G	G	G	G	G	G	G	G	G	A	A	G	G	G	G	G	G	G	G	G	G	G	G	A	G	A	G	A	G	G	A	G	G	G	A
BOPA1_7356-1241	G	G	A	A	A	G	A	A	G	A	A	G	G	A	A	G	A	A	A	A	A	A	A	A	A	G	A	A	A	A	A	G	G	A	A	G	A	G	G	A	G	A	A	A	A	A	A	A	A
BOPA1_7361-937	A	G	A	A	G	G	A	A	A	G	G	A	A	A	G	A	A	G	A	A	G	G	G	G	G	A	A	G	A	A	A	A	G	A	A	G	G	G	G	A	G	A	G	A	A	A	A	G	G
BOPA1_7372-1253	A	G	A	A	A	A	A	A	A	A	G	A	A	A	A	A	A	A	A	A	A	A	A	G	A	A	G	A	A	A	G	G	G	A	A	A	A	A	A	A	A	A	A	G	A	A	G	A	A
BOPA1_7381-1292	G	G	G	G	G	G	G	G	G	G	G	G	G	G	G	G	G	G	G	G	G	G	G	G	G	G	G	G	G	G	G	G	G	G	G	G	G	G	G	G	G	G	G	G	G	G	G	G	G
BOPA1_7385-763	G	A	A	A	G	G	A	G	G	G	G	G	G	G	A	G	G	G	A	G	A	A	A	G	G	G	A	G	G	G	G	A	A	A	A	A	G	G	G	A	G	A	G	G	A	G	G	G	A
BOPA1_7397-854	A	A	G	G	A	A	A	A	A	A	G	A	A	G	G	A	G	A	G	G	G	G	A	G	G	A	A	G	G	G	G	G	G	G	A	G	G	A	A	A	A	A	A	A	A	G	G	A	A
BOPA1_7487-390	A	G	A	G	A	G	A	A	A	A	A	A	A	G	G	G	G	G	G	G	G	A	G	A	G	A	G	G	G	A	G	A	A	A	A	A	G	G	G	A	G	A	G	A	G	G	G	A	G
BOPA1_7489-442	A	T	T	A	A	A	A	A	A	A	A	A	A	A	A	A	A	A	A	A	T	T	A	T	A	A	T	A	A	A	A	A	A	A	T	A	T	A	A	A	A	A	T	T	A	A	T	T	T
BOPA1_7504-485	G	G	A	A	G	A	A	G	G	A	G	G	G	G	G	A	A	A	G	A	G	A	A	G	A	A	G	G	G	A	G	A	G	A	G	G	G	G	A	A	A	A	G	G	G	G	G	A	G
BOPA1_7523-440	G	A	G	A	G	A	G	G	G	G	G	G	G	G	A	A	G	G	A	G	G	G	A	A	G	G	A	A	G	A	G	A	A	G	G	A	G	G	A	G	A	G	G	A	A	A	A	G	A
BOPA1_7527-1618	C	C	C	C	C	C	C	C	C	C	C	C	C	C	C	C	C	C	C	C	C	C	C	C	C	C	C	C	C	C	C	A	C	C	C	C	C	A	C	A	C	C	C	C	C	C	C	C	C
BOPA1_7549-782	G	A	A	A	G	G	A	G	G	A	G	G	G	G	A	G	N	A	A	A	A	G	A	A	A	G	A	A	A	G	G	G	A	G	A	A	A	A	A	G	A	G	A	G	A	A	A	A	A
BOPA1_7550-562	N	N	N	N	N	N	N	N	N	N	N	N	N	N	N	N	N	N	N	N	N	N	N	N	N	N	N	N	N	N	N	N	N	N	N	N	N	N	N	N	N	N	N	N	N	N	N	N	N
BOPA1_7559-350	A	A	A	A	A	A	A	A	A	A	A	A	A	A	A	A	A	A	A	A	A	A	G	A	A	A	A	A	A	A	A	A	G	A	A	G	A	A	A	A	A	A	A	A	A	A	A	A	A
BOPA1_7560-538	C	G	C	C	C	G	C	C	C	C	C	C	C	C	C	G	C	C	C	C	C	C	C	C	C	C	C	C	C	C	C	G	C	C	C	C	C	C	C	C	C	C	C	G	C	C	C	C	C
BOPA1_7576-818	C	A	A	A	A	A	A	A	A	A	C	A	C	A	A	A	A	A	A	A	A	A	A	A	A	A	A	A	A	A	A	C	C	C	A	C	A	A	A	A	A	A	A	A	A	A	A	A	A
BOPA1_76-1059	C	C	G	C	C	C	G	C	C	C	C	C	C	C	G	C	C	G	G	G	G	G	C	C	G	C	G	C	G	C	G	G	G	G	G	G	G	G	C	C	C	C	G	G	G	G	C	C	C
BOPA1_7623-818	G	A	A	G	G	A	G	G	G	G	G	G	G	G	G	A	G	G	G	G	G	A	G	G	A	A	A	G	G	A	A	A	A	G	A	A	G	G	G	G	G	G	G	A	G	G	A	G	G
BOPA1_7639-122	A	A	A	C	A	A	A	A	A	A	A	A	A	C	A	C	A	A	C	A	C	C	C	C	A	A	C	A	C	C	C	C	C	C	C	C	C	C	C	A	C	A	C	C	C	C	C	A	C
BOPA1_7655-579	A	G	G	A	G	A	G	A	G	G	G	G	G	A	G	G	G	G	G	A	G	G	A	A	G	G	A	G	G	G	G	G	A	G	G	A	G	G	G	A	G	A	G	G	G	A	G	G	A
BOPA1_7660-476	G	A	A	G	G	G	G	G	G	G	G	G	G	G	A	G	G	G	G	G	G	G	A	A	G	G	G	A	G	A	A	G	A	A	G	G	A	G	A	G	A	G	A	A	G	G	A	G	A
BOPA1_7691-679	A	A	A	A	A	A	A	A	A	A	A	A	A	A	A	A	A	A	A	A	A	A	A	A	A	A	A	A	A	A	A	A	G	A	A	G	A	A	A	A	A	G	A	A	A	A	A	A	A
BOPA1_7706-924	A	A	G	G	A	A	G	A	A	A	A	A	G	G	G	G	G	A	G	G	G	G	G	G	A	G	G	G	G	A	G	G	A	G	G	A	G	G	G	G	G	G	G	G	G	G	G	A	A
BOPA1_7712-674	G	G	G	G	A	G	G	G	A	G	G	G	A	G	G	G	G	G	G	G	G	G	G	G	G	G	G	G	G	G	G	A	A	A	G	A	G	G	A	A	A	A	G	G	G	G	G	G	G
BOPA1_7716-721	A	G	G	G	A	A	A	A	A	G	A	A	A	A	G	A	G	G	G	G	G	G	G	G	G	A	A	A	G	A	A	A	G	A	G	G	G	G	A	A	A	A	A	G	A	A	G	G	G
BOPA1_7728-341	A	T	T	T	T	T	T	T	A	T	A	T	T	T	T	A	T	T	T	T	T	T	T	T	T	A	T	A	T	A	T	A	A	A	T	A	T	A	A	T	A	T	A	T	A	T	T	T	T
BOPA1_7729-565	G	A	A	A	A	A	A	A	G	A	G	G	A	G	G	A	A	A	A	A	A	G	G	G	A	A	G	G	G	G	G	G	A	G	A	G	A	A	G	A	G	A	A	G	G	A	A	A	A
BOPA1_7747-1056	A	G	G	A	G	G	G	G	A	A	A	G	A	A	A	G	A	A	A	A	A	A	A	A	G	G	A	G	G	A	A	A	A	A	A	A	A	G	A	A	A	A	A	G	G	A	A	A	G
BOPA1_7782-410	G	G	G	A	G	G	G	A	G	A	G	G	G	G	G	G	G	A	G	A	G	G	A	G	G	A	A	A	A	G	A	G	G	A	G	G	G	A	G	G	G	G	G	G	A	G	A	A	A
BOPA1_78-1073	C	A	C	A	C	C	C	M	C	A	C	C	C	A	C	A	A	C	A	A	A	C	M	A	M	C	A	C	A	A	A	C	A	C	A	A	A	C	C	C	C	M	A	C	M	A	A	C	A
BOPA1_7800-594	G	C	C	C	G	G	G	G	G	G	G	G	G	C	C	C	G	C	C	C	C	C	C	C	C	G	C	C	C	C	C	G	G	C	C	G	C	G	C	C	C	G	C	C	C	C	C	G	C
BOPA1_7803-483	N	N	N	N	N	N	N	N	N	N	N	N	N	N	N	N	N	N	N	N	N	N	N	N	N	N	N	N	N	N	N	N	N	N	N	N	N	N	N	N	N	N	N	N	N	N	N	N	N
BOPA1_7818-967	G	C	G	C	C	C	G	C	C	C	C	C	G	G	C	C	C	C	C	C	G	C	C	C	C	C	C	C	C	C	C	C	G	G	C	G	C	C	C	G	C	C	C	C	G	C	C	C	C
BOPA1_7822-1474	G	A	A	A	G	G	A	A	G	G	G	G	G	G	G	G	A	A	A	A	G	G	A	G	G	A	A	A	A	A	G	A	G	A	A	G	A	A	A	G	A	G	A	A	G	A	A	G	A
BOPA1_7826-869	C	C	C	A	A	C	A	A	A	A	C	A	A	A	C	C	A	A	A	A	A	A	A	A	A	A	A	A	C	A	C	A	A	A	C	A	A	C	C	A	C	A	A	C	C	A	C	A	A
BOPA1_7848-441	G	G	G	G	G	G	G	G	G	G	G	G	C	G	G	G	C	C	C	C	C	C	G	G	G	G	C	C	C	G	C	G	C	C	C	G	C	G	G	G	G	G	C	C	C	C	C	G	G
BOPA1_788-842	A	G	A	A	A	A	A	A	A	A	A	A	A	A	G	A	A	A	A	A	G	A	A	G	A	A	G	G	A	G	G	G	G	A	G	G	A	G	G	A	G	G	A	A	G	A	A	A	A
BOPA1_7932-687	A	G	G	G	G	G	G	G	A	G	A	G	A	G	G	G	A	G	A	G	G	G	G	G	G	G	G	G	G	G	G	A	G	G	G	G	G	G	G	G	G	A	G	G	G	A	G	G	G
BOPA1_7942-948	C	C	C	C	C	C	C	C	C	C	C	C	C	C	C	C	C	C	C	C	C	A	C	C	C	C	C	A	A	C	C	C	C	C	C	C	C	C	C	C	C	C	A	C	C	C	A	C	C
BOPA1_7959-829	A	A	A	A	A	A	A	A	A	A	A	A	A	A	A	A	A	A	A	A	A	A	A	A	A	A	A	A	A	A	A	A	A	A	A	A	A	A	A	A	A	G	A	A	A	A	A	A	A
BOPA1_7970-387	A	A	G	A	A	G	A	A	A	G	A	A	A	A	A	A	G	A	G	A	G	A	A	G	A	G	G	G	G	A	G	A	G	G	G	A	A	A	G	A	G	A	G	A	G	A	A	G	G
BOPA1_800-1091	G	G	G	G	G	G	G	G	G	G	G	G	G	G	G	G	G	G	G	G	G	G	G	G	G	G	G	G	G	G	G	G	G	G	G	G	G	G	G	G	G	G	G	G	G	G	G	G	G
BOPA1_8005-914	G	A	A	G	G	A	A	G	G	A	G	G	G	A	A	A	A	A	A	A	A	A	A	A	G	A	A	A	A	G	A	A	A	A	G	G	A	A	A	A	A	G	A	G	A	A	A	A	G
BOPA1_8020-87	N	N	N	N	N	N	N	N	N	N	N	N	N	N	N	N	N	N	N	N	N	N	N	N	N	N	N	N	N	N	N	N	N	N	N	N	N	N	N	N	N	N	N	N	N	N	N	N	N
BOPA1_8034-315	A	C	C	C	A	A	C	C	A	A	A	A	A	A	A	A	C	C	C	C	A	A	C	A	A	C	C	C	C	C	A	C	A	C	C	A	C	C	C	A	C	A	C	C	A	C	C	A	C
BOPA1_8037-282	A	A	A	A	G	G	A	A	A	A	G	A	A	A	A	A	A	G	A	A	G	A	A	A	A	A	G	A	A	A	A	A	A	A	A	A	A	A	A	A	A	G	A	A	A	A	A	A	A
BOPA1_8048-952	A	C	C	A	A	C	C	A	A	C	A	A	C	C	C	C	C	C	C	C	C	C	C	C	A	C	C	C	C	A	C	C	A	C	A	A	C	C	C	C	C	A	C	A	C	C	C	C	A
BOPA1_8065-1203	N	N	N	N	N	N	N	N	N	N	N	N	N	N	N	N	N	N	N	N	N	N	N	N	N	N	N	N	N	N	N	N	N	N	N	N	N	N	N	N	N	N	N	N	N	N	N	N	N
BOPA1_8097-658	G	C	C	C	G	C	G	C	G	C	G	G	G	C	C	C	C	C	C	C	C	C	C	C	C	C	C	C	C	C	C	G	G	G	C	G	C	C	G	G	G	G	C	C	C	C	C	C	C
BOPA1_810-818	C	C	C	C	C	C	C	C	C	C	C	C	C	C	C	C	C	C	C	C	C	C	C	C	C	C	C	C	C	C	C	G	G	C	G	G	C	C	C	G	C	C	C	G	C	C	C	C	C
BOPA1_8122-734	G	A	G	A	G	G	G	A	G	G	G	G	G	G	A	G	A	A	A	A	A	G	A	A	G	G	A	G	G	G	A	G	G	A	A	G	A	A	G	G	G	A	G	G	A	A	G	G	A
BOPA1_8142-676	G	G	G	G	G	G	G	G	G	G	G	G	G	G	G	G	G	G	G	G	G	G	A	G	G	G	A	G	G	G	A	G	G	G	A	G	G	G	G	A	G	G	G	A	A	G	A	G	A
BOPA1_816-265	A	A	A	G	A	A	A	A	A	A	A	A	G	G	A	A	A	G	A	A	G	A	A	A	A	A	A	A	A	A	A	A	G	A	A	A	A	A	A	A	A	A	A	A	A	G	A	A	A
BOPA1_8166-525	G	A	A	A	A	A	A	G	A	A	G	A	A	G	A	A	G	G	G	G	A	A	A	A	A	A	A	A	A	A	A	A	G	A	A	G	G	G	A	G	A	A	A	A	A	G	A	A	A
BOPA1_8180-450	A	A	G	G	G	G	A	A	A	A	A	A	A	A	A	A	A	A	G	A	A	G	G	G	A	A	G	G	G	A	G	G	A	A	G	G	A	A	A	A	A	A	A	A	A	A	G	A	G
BOPA1_8200-978	A	A	T	A	T	A	T	T	T	A	T	T	T	A	A	A	A	T	A	A	A	A	T	T	T	A	A	A	A	A	A	A	A	A	A	A	A	A	A	A	A	T	A	A	A	A	A	A	A
BOPA1_8220-1223	G	A	G	G	G	A	G	G	G	A	A	G	A	A	A	A	A	G	A	A	A	A	A	A	A	G	G	A	A	G	A	G	A	G	A	A	A	A	A	G	A	G	A	A	A	A	A	A	G
BOPA1_8224-561	G	A	G	G	A	G	A	G	G	A	G	G	A	A	A	A	G	A	A	A	A	A	A	A	A	G	A	A	A	A	A	G	G	A	A	G	A	G	A	A	A	A	A	A	G	A	A	A	G
BOPA1_8258-330	A	A	A	A	A	A	A	A	A	A	A	A	A	A	A	A	A	A	A	A	A	A	A	A	A	A	A	A	A	A	A	A	A	A	A	A	A	A	A	A	A	A	A	A	A	A	A	A	A
BOPA1_828-545	A	G	G	A	A	G	A	A	A	A	A	A	A	A	A	A	A	A	A	A	A	A	A	A	A	A	A	A	A	A	A	A	G	A	G	G	A	A	A	A	A	A	A	G	A	A	A	A	A
BOPA1_8293-202	A	A	A	G	G	G	A	G	A	G	A	A	A	G	G	A	G	G	G	G	G	G	G	G	G	A	G	G	G	A	G	A	A	G	G	A	G	G	G	G	G	A	G	G	G	G	G	G	G
BOPA1_832-1040	G	A	G	G	G	G	G	G	G	A	G	G	G	A	A	G	A	G	A	A	G	G	G	A	A	G	G	A	A	G	G	G	G	G	G	G	A	G	G	G	G	G	A	G	A	A	G	A	G
BOPA1_8320-955	G	G	G	G	G	G	G	G	G	G	G	G	G	G	G	G	G	G	G	G	A	G	G	G	G	G	A	A	A	G	A	G	A	A	A	A	G	G	G	G	G	A	A	A	A	G	A	G	G
BOPA1_8344-444	C	C	C	G	C	C	G	C	G	C	C	G	G	G	C	C	C	C	C	C	C	C	C	C	C	C	C	C	C	C	C	C	G	C	C	C	C	C	C	C	C	C	C	C	C	C	C	C	C
BOPA1_8365-454	A	G	A	A	A	G	G	A	A	G	A	A	A	A	G	G	G	G	A	G	A	A	G	G	G	G	A	G	A	G	G	A	A	G	A	G	A	G	G	G	G	A	G	A	G	A	A	G	A
BOPA1_8377-1022	A	A	A	A	A	G	A	A	A	A	A	A	A	G	A	A	A	A	A	A	A	A	G	G	A	A	A	G	A	G	A	A	A	A	A	A	A	A	A	A	A	A	A	G	A	A	A	A	A
BOPA1_8383-349	A	G	G	G	A	A	A	A	A	G	A	A	A	A	G	A	G	G	G	G	G	G	G	G	G	A	A	A	G	A	A	A	G	A	G	G	G	G	A	A	A	A	A	G	A	A	G	G	G
BOPA1_8388-578	G	G	G	A	G	G	G	G	G	G	G	G	G	A	G	G	G	G	A	G	G	G	G	G	G	G	A	G	G	A	A	A	A	A	G	A	G	G	G	G	G	G	G	G	G	A	G	G	G
BOPA1_8390-328	G	G	A	A	G	A	G	G	G	G	G	G	G	G	A	G	A	A	G	A	A	G	G	A	A	G	A	A	A	A	A	A	G	A	A	G	G	A	G	G	G	G	A	A	A	G	A	G	A
BOPA1_8444-948	G	G	G	A	A	A	A	A	A	G	A	A	A	A	A	A	G	A	G	A	G	A	A	G	A	A	G	G	G	A	G	A	A	G	G	G	A	A	G	A	G	A	G	A	G	A	A	G	G
BOPA1_8463-466	A	C	A	A	A	C	A	C	A	A	A	A	A	A	A	C	A	A	A	A	A	A	C	A	A	C	A	C	A	A	A	A	A	A	A	A	A	C	C	C	C	A	A	A	A	A	C	A	A
BOPA1_8486-1964	G	C	C	C	G	G	G	C	G	C	G	G	G	C	C	C	G	C	C	C	C	C	C	C	C	G	C	C	C	C	C	G	G	C	C	G	C	C	C	C	C	G	C	C	C	C	C	C	C
BOPA1_8491-1138	A	A	G	A	A	G	G	A	A	G	A	G	A	G	A	G	A	A	A	A	A	A	G	A	A	G	A	G	A	G	G	G	G	A	G	G	A	G	A	G	A	A	G	G	G	A	A	G	A
BOPA1_8504-785	A	T	A	A	T	T	T	A	A	T	T	A	A	T	A	A	T	T	T	T	T	A	T	T	A	T	A	T	T	T	T	T	A	A	A	A	T	T	T	T	T	A	T	T	T	T	T	T	A
BOPA1_851-804	G	C	G	G	G	G	G	G	G	C	G	G	C	C	C	G	C	G	C	C	G	G	G	C	C	G	G	C	C	G	G	G	C	G	G	C	C	G	G	G	G	G	C	G	C	C	G	C	G
BOPA1_8523-316	A	A	A	A	G	A	G	G	G	G	G	G	G	G	A	G	A	A	A	A	G	A	G	G	A	G	A	A	A	G	G	G	G	G	G	G	G	A	A	G	A	G	G	G	G	A	G	G	A
BOPA1_8561-968	G	A	A	A	G	A	A	G	G	A	G	G	G	G	A	A	A	A	A	A	A	G	A	A	A	A	A	A	A	A	A	G	G	A	A	G	A	G	A	A	A	G	A	A	A	A	G	A	A
BOPA1_8582-772	A	A	A	A	A	A	A	A	A	A	A	A	A	A	A	A	A	A	A	A	A	A	A	A	A	A	A	A	A	A	A	A	A	A	A	A	A	A	A	A	A	G	A	A	A	A	A	A	A
BOPA1_861-268	A	A	A	G	G	G	G	G	A	A	A	G	A	A	G	A	A	G	A	A	A	G	G	A	G	A	A	G	A	G	A	A	A	A	A	A	G	G	G	G	G	G	A	A	G	G	A	A	A
BOPA1_8613-278	C	A	A	A	C	C	C	C	C	A	C	C	C	C	A	A	C	C	C	C	A	A	A	A	A	C	A	A	A	A	A	C	C	A	A	C	C	C	C	C	C	C	A	A	C	C	A	A	A
BOPA1_8631-469	G	G	G	G	G	G	G	G	G	G	G	G	G	G	G	G	G	G	G	G	G	A	G	G	G	G	A	A	A	G	A	G	G	G	A	G	G	G	G	G	G	G	A	A	A	G	A	G	G
BOPA1_8632-1809	C	G	C	G	N	C	C	G	N	G	C	N	C	C	G	C	C	C	C	C	G	G	C	G	G	C	G	C	C	C	G	C	G	C	G	G	G	C	C	C	C	C	G	C	G	C	G	G	C
BOPA1_864-594	G	G	G	A	G	A	G	G	G	A	G	G	A	A	G	A	A	A	G	A	G	A	A	G	A	A	A	A	A	A	A	A	G	A	A	G	A	G	A	A	A	G	A	A	A	A	A	A	A
BOPA1_8653-475	C	G	G	C	G	C	G	C	G	C	C	C	C	C	G	C	C	C	C	C	G	C	C	C	C	C	C	C	C	C	C	G	G	G	C	G	C	C	C	C	C	C	C	G	C	C	C	C	C
BOPA1_866-442	N	N	N	N	N	N	N	N	N	N	N	N	N	N	N	N	N	N	N	N	N	N	N	N	N	N	N	N	N	N	N	N	N	N	N	N	N	N	N	N	N	N	N	N	N	N	N	N	N
BOPA1_8670-388	C	G	C	C	C	C	C	C	C	C	C	C	C	C	C	C	C	C	C	C	C	C	C	G	C	C	C	C	C	C	C	G	C	C	C	C	C	C	C	C	C	C	C	C	C	C	C	C	C
BOPA1_868-675	C	A	C	A	C	A	C	C	C	C	C	C	C	A	A	A	A	A	A	A	A	C	C	C	A	C	A	A	A	C	A	C	C	A	C	C	A	A	A	A	A	C	A	C	A	A	A	C	A
BOPA1_8682-406	G	G	G	G	A	A	G	A	A	A	A	A	G	G	A	A	A	G	G	A	A	G	A	A	G	G	A	G	G	G	A	G	G	A	A	G	G	G	G	A	G	A	A	G	A	G	A	A	G
BOPA1_8717-244	G	A	A	G	A	G	A	A	A	A	G	A	A	A	A	A	G	A	A	A	A	A	A	A	A	G	A	A	A	A	A	G	A	A	A	A	A	A	A	A	A	A	A	A	G	A	A	A	G
BOPA1_8722-512	A	A	A	A	G	A	G	G	G	A	G	G	G	G	A	A	A	A	A	A	A	A	G	A	A	A	A	A	G	A	A	G	G	A	A	G	A	A	A	A	A	G	G	A	A	A	A	A	A
BOPA1_8724-1282	C	C	A	C	A	C	C	C	C	C	C	C	C	C	C	A	C	C	C	C	C	A	A	C	C	C	C	A	C	C	A	C	C	A	C	C	C	C	C	C	C	A	C	C	C	C	A	C	C
BOPA1_8743-197	C	G	G	G	C	G	C	G	C	C	C	C	C	G	G	G	C	G	G	G	G	G	G	G	G	G	G	G	G	G	G	C	G	G	G	G	G	C	G	G	G	C	G	G	C	G	G	C	G
BOPA1_8752-523	C	C	C	C	C	C	C	C	C	C	C	C	C	A	C	C	A	C	C	C	A	A	C	A	C	C	A	C	C	A	C	C	C	C	C	C	C	C	C	C	C	C	C	C	C	C	C	C	C
BOPA1_8758-564	A	G	G	G	A	G	G	A	G	G	G	A	A	G	G	G	G	G	G	G	A	A	G	G	G	G	G	A	G	A	A	G	A	G	A	A	G	A	G	G	G	G	A	A	G	G	A	A	G
BOPA1_8785-443	G	A	G	G	G	G	G	G	G	G	G	G	G	G	G	A	A	G	G	G	G	G	G	G	G	A	G	G	G	G	G	A	G	G	G	G	G	G	G	R	G	G	G	G	G	G	A	G	G
BOPA1_8787-1459	G	A	A	G	A	A	A	A	G	G	G	A	G	G	A	A	G	G	G	G	G	G	G	G	A	A	G	A	A	G	G	A	A	G	G	A	G	G	G	G	G	G	G	A	A	G	G	G	A
BOPA1_8817-798	G	G	G	C	C	C	G	G	C	C	G	G	C	C	C	G	C	C	C	C	G	G	G	C	G	G	C	G	C	G	C	G	G	G	G	G	C	C	C	G	C	G	G	G	C	C	C	C	C
BOPA1_885-104	G	G	G	A	G	G	G	G	G	A	G	A	A	A	G	G	A	A	A	A	A	A	A	A	G	A	A	A	A	A	A	G	A	A	A	G	A	A	A	A	A	G	A	A	A	A	A	A	A
BOPA1_8852-318	G	G	G	G	G	G	G	G	G	G	G	G	G	G	G	G	G	G	G	G	G	A	G	G	G	G	A	A	A	G	A	G	G	G	A	G	G	G	G	G	G	G	A	A	A	G	A	G	G
BOPA1_8867-459	A	A	A	G	G	A	G	G	G	G	G	G	G	G	A	A	G	G	G	G	G	A	G	G	G	A	A	A	G	A	A	G	G	G	A	G	G	G	A	G	A	G	A	A	A	G	A	G	G
BOPA1_887-736	G	A	G	G	G	G	G	G	G	G	G	G	G	G	G	A	G	A	G	G	G	G	G	G	G	A	G	G	G	G	G	A	A	A	G	A	G	G	G	G	G	G	G	G	G	G	G	A	G
BOPA1_8889-842	G	G	G	A	G	A	G	A	G	G	G	G	G	G	A	A	G	A	G	G	A	G	G	G	G	G	G	G	G	G	G	A	A	A	G	A	G	A	G	A	G	G	G	G	G	G	G	A	G
BOPA1_8901-1446	A	G	G	A	A	A	G	A	A	G	A	A	A	G	G	A	A	G	A	A	G	A	A	A	G	G	A	A	A	G	G	A	G	A	A	G	A	G	A	G	A	G	G	A	A	A	A	G	A
BOPA1_8930-370	A	A	G	A	A	A	G	A	A	A	A	A	G	A	G	A	G	G	A	A	A	A	A	G	A	A	A	A	G	A	A	A	A	A	A	G	A	A	A	A	A	G	G	A	G	A	A	A	G
BOPA1_8984-579	C	C	C	C	G	C	G	G	C	C	G	C	G	C	C	C	C	C	C	C	C	C	C	C	C	G	G	C	C	G	C	G	G	C	C	G	C	C	C	C	C	G	C	C	C	C	C	C	C
BOPA1_9018-522	G	G	G	G	G	G	A	G	G	G	G	G	A	A	G	G	G	G	G	G	G	G	G	G	G	G	G	G	G	G	G	G	A	G	G	A	G	G	G	G	G	G	G	G	G	G	A	G	G
BOPA1_9022-543	G	G	A	G	G	G	A	G	G	G	G	G	G	G	G	G	G	A	G	G	G	G	G	G	G	G	G	G	A	G	A	G	G	G	G	G	G	G	G	G	G	G	G	G	G	G	G	G	G
BOPA1_9027-454	G	C	G	G	G	G	G	G	G	G	G	G	G	G	G	G	C	G	G	C	C	G	G	G	G	G	G	G	C	C	G	C	G	G	G	G	C	G	G	G	G	C	G	C	C	C	G	G	G
BOPA1_9084-713	G	G	G	G	G	G	G	G	G	G	G	G	G	G	G	G	G	G	G	G	G	G	G	G	G	G	G	G	G	G	G	G	G	G	G	G	G	G	G	G	G	G	G	G	G	G	A	G	G
BOPA1_9100-978	A	G	A	A	G	A	A	G	G	G	G	G	G	G	A	A	G	G	A	G	A	A	G	A	G	G	G	A	G	A	G	G	G	G	A	G	A	G	A	G	A	G	G	A	A	A	G	A	A
BOPA1_9105-497	A	A	A	A	G	A	G	G	G	G	G	G	G	A	G	G	G	A	A	G	G	G	G	A	A	A	G	A	A	G	G	G	G	G	A	G	A	G	G	G	G	G	A	A	G	A	G	G	G
BOPA1_9137-1106	G	G	C	G	G	C	G	G	G	C	G	G	G	G	G	G	C	G	C	G	C	G	G	C	G	C	C	C	C	G	C	G	C	C	C	G	G	G	C	G	C	G	C	G	C	G	G	C	C
BOPA1_9149-1316	A	G	G	A	G	A	G	A	G	A	A	A	A	A	G	A	A	A	A	A	G	A	A	A	A	A	A	A	A	A	A	G	G	G	A	G	A	A	A	A	A	G	A	G	A	A	A	A	A
BOPA1_918-480	G	G	G	G	G	G	G	G	A	A	A	G	G	G	G	G	A	A	G	A	G	G	G	G	A	G	G	G	G	G	G	G	G	G	G	G	G	G	G	G	G	G	G	G	G	G	G	A	G
BOPA1_9191-263	A	G	G	A	G	A	G	G	A	G	A	A	A	G	G	A	A	G	A	A	G	G	G	G	G	A	G	G	A	G	G	A	A	G	G	G	G	G	G	G	G	A	G	G	G	A	G	G	G
BOPA1_9209-298	C	C	C	C	C	C	C	C	C	C	C	C	C	C	C	C	C	C	C	C	A	A	A	C	C	C	A	A	A	C	A	C	C	C	A	A	C	C	C	C	C	C	A	A	A	C	A	C	C
BOPA1_921-414	A	A	A	A	A	A	A	A	A	A	A	A	A	A	A	A	A	A	A	A	A	A	A	A	A	A	A	A	A	A	A	A	A	A	A	A	A	A	A	A	A	A	A	A	A	A	A	A	A
BOPA1_9251-852	A	A	A	G	G	A	A	A	G	A	A	G	A	G	A	A	G	A	G	G	A	A	A	A	A	A	G	A	A	A	G	G	A	A	A	A	A	A	A	A	A	G	A	A	A	G	G	A	A
BOPA1_9282-205	G	G	A	G	G	G	A	G	G	G	G	G	G	G	A	G	G	A	A	A	A	A	G	G	A	G	A	G	A	G	A	A	A	A	A	A	A	A	G	G	G	G	A	A	A	A	G	G	G
BOPA1_9291-1322	G	G	A	G	G	G	A	A	G	G	A	A	G	G	G	G	G	G	G	G	A	A	A	G	A	A	G	A	G	A	G	A	A	A	A	A	G	G	G	A	G	A	A	A	G	G	G	G	G
BOPA1_93-413	G	G	G	G	G	G	G	G	G	G	G	G	G	G	G	G	G	G	G	G	G	G	G	G	A	G	G	G	G	A	G	G	A	G	G	A	G	G	G	G	G	A	G	G	G	G	G	G	G
BOPA1_952-1301	A	G	G	G	G	G	G	A	A	G	A	A	A	G	G	G	G	G	G	G	G	G	G	G	G	G	G	G	G	G	G	G	A	G	G	G	G	G	G	G	G	G	G	G	G	G	G	G	G
BOPA1_954-1377	A	A	A	A	A	G	G	A	G	A	A	A	A	G	A	A	A	G	A	A	A	G	A	G	A	A	A	A	A	A	A	A	A	G	G	A	A	G	A	A	A	A	A	G	A	A	A	A	A
BOPA1_956-473	T	T	T	T	T	T	T	T	T	T	T	T	T	T	T	T	T	T	T	T	A	T	T	A	T	T	T	T	T	T	T	T	T	T	A	A	A	T	A	T	A	T	T	T	T	T	A	T	T
BOPA1_9561-168	G	G	A	A	G	A	G	G	G	A	A	G	G	A	G	G	A	G	A	A	A	A	A	A	G	A	A	A	A	A	A	A	A	A	A	G	A	A	A	A	A	G	A	G	A	A	G	A	A
BOPA1_9566-1214	A	A	A	A	G	A	A	A	A	G	A	A	G	G	A	A	A	A	A	A	G	A	A	A	A	A	A	A	G	A	G	A	A	A	G	A	G	G	A	G	A	G	G	A	A	A	G	G	G
BOPA1_9618-372	A	C	C	C	A	A	A	A	A	C	A	A	A	A	A	C	C	C	C	C	C	C	C	C	C	C	C	C	C	A	C	A	A	A	C	A	C	A	A	A	A	A	C	C	C	C	C	C	C
BOPA1_963-386	G	A	A	G	A	G	G	G	A	G	A	G	A	G	A	G	G	G	A	G	G	A	G	G	G	G	G	A	G	G	G	G	A	G	G	A	A	G	G	G	G	G	G	G	A	G	G	G	G
BOPA1_9658-234	G	A	A	A	G	G	G	G	G	A	G	G	G	G	A	G	A	A	A	A	A	A	A	A	A	G	G	G	A	G	G	G	A	G	A	A	A	A	G	G	G	G	G	A	G	G	A	A	A
BOPA1_9668-422	A	A	A	A	A	A	A	A	A	A	A	A	A	A	A	A	A	A	A	A	A	A	A	A	A	A	A	A	C	A	A	A	A	A	A	A	A	A	A	A	A	A	A	A	A	A	A	A	A
BOPA1_9672-758	G	A	G	A	G	A	G	G	A	A	A	G	G	A	A	A	A	A	G	A	A	A	A	A	A	A	A	A	A	A	A	A	A	A	A	A	A	G	A	A	A	G	A	A	A	A	A	A	A
BOPA1_9683-140	G	G	G	G	C	G	C	G	G	G	C	G	C	C	G	G	G	G	G	G	G	G	G	G	G	G	C	G	G	G	G	C	C	G	G	C	G	G	G	N	G	G	G	G	G	G	G	G	G
BOPA1_9701-925	G	G	G	G	G	G	G	G	G	G	G	G	A	G	G	G	G	G	G	G	G	G	A	G	G	G	G	G	G	G	G	A	A	A	G	A	G	G	G	G	G	G	G	G	G	G	G	G	G
BOPA1_971-682	A	A	A	A	A	A	A	A	A	A	A	A	A	A	A	A	A	A	A	A	A	A	A	A	A	A	A	A	A	A	A	A	A	A	A	A	A	A	A	A	A	A	A	A	A	A	A	A	A
BOPA1_9728-1098	G	G	G	A	G	G	G	G	G	A	G	G	G	A	A	A	A	G	A	A	A	A	G	G	G	A	A	A	A	A	A	A	G	A	A	G	A	A	A	N	A	G	A	A	A	A	A	A	A
BOPA1_9745-628	G	G	G	G	G	G	G	G	G	G	G	G	G	G	G	G	G	G	G	G	G	G	G	G	G	G	G	G	G	G	G	G	G	G	G	G	G	G	G	G	G	G	G	G	G	G	G	G	G
BOPA1_9757-582	T	T	A	A	T	T	T	T	T	A	T	T	T	T	A	A	T	A	T	T	T	A	A	T	A	T	T	A	T	A	A	T	T	A	A	T	A	T	A	A	A	T	A	A	A	T	A	A	A
BOPA1_9766-787	C	C	C	C	C	C	C	C	C	C	C	C	C	C	C	C	C	C	C	C	C	G	C	C	C	C	G	G	G	C	G	C	C	C	G	C	C	C	C	C	C	C	G	G	G	C	G	C	C
BOPA1_977-1377	G	G	G	A	G	G	A	A	G	A	G	A	A	G	A	G	A	A	A	A	G	G	A	A	A	A	A	A	G	G	A	G	A	G	G	A	A	A	G	G	G	A	G	G	G	A	G	A	A
BOPA1_9820-455	A	A	A	A	G	A	A	A	A	A	A	A	A	A	A	A	A	A	A	A	A	A	A	A	A	A	A	A	A	A	A	A	G	A	A	G	A	A	A	A	A	G	A	A	A	A	A	A	A
BOPA1_984-583	A	G	G	G	A	A	G	A	G	G	A	G	A	G	A	G	G	G	G	G	G	G	A	G	G	G	G	A	G	G	G	A	G	A	A	G	G	G	G	G	G	G	G	G	A	G	G	G	G
BOPA1_9864-225	A	A	A	A	G	A	A	A	A	A	G	A	A	A	A	A	A	A	A	A	A	A	A	G	G	A	A	A	A	A	A	A	A	A	A	A	A	G	A	G	A	G	A	A	G	A	A	A	G
BOPA1_9910-427	A	G	G	G	G	A	G	G	A	A	G	A	A	G	G	G	A	G	G	A	G	G	A	G	A	G	A	G	G	G	G	A	A	G	G	A	G	G	G	A	A	G	A	G	G	G	G	A	A
BOPA1_ABC00875-1-3-436	G	G	G	G	G	G	A	A	G	G	A	G	G	G	G	G	G	G	G	G	G	G	G	G	G	G	G	G	G	G	G	G	G	G	G	G	G	G	G	G	G	A	G	G	G	G	G	G	G
BOPA1_ABC01247-1-1-92	A	A	A	A	A	A	A	A	A	A	A	A	A	A	A	A	A	A	A	A	A	A	A	A	A	A	A	A	A	G	A	G	A	A	A	A	A	A	G	A	G	A	A	A	A	A	A	A	A
BOPA1_ABC01334-1-1-55	A	G	A	G	A	G	A	A	A	A	A	A	A	G	G	G	G	G	G	G	G	A	G	A	G	A	G	G	G	A	G	G	A	G	G	A	G	G	G	G	G	A	G	G	G	G	G	A	G
BOPA1_ABC01644-1-3-379	G	A	A	A	A	A	A	A	G	A	G	A	G	A	A	A	G	A	G	A	A	A	G	A	A	A	A	A	A	A	A	G	A	A	A	A	A	A	A	A	A	G	A	A	A	G	A	A	A
BOPA1_ABC01741-1-4-299	T	T	A	A	A	A	A	A	T	T	T	T	A	T	A	T	T	T	T	T	T	A	T	A	T	T	T	A	T	A	A	T	T	A	T	T	A	A	T	T	T	A	A	A	T	T	T	T	T
BOPA1_ABC01899-1-1-301	A	A	A	A	G	A	A	G	A	A	A	A	A	A	G	A	A	A	A	G	A	A	A	A	G	A	A	A	G	A	A	A	A	A	A	A	A	G	A	G	A	A	A	A	A	A	A	A	A
BOPA1_ABC02258-1-6-382	G	G	G	G	G	G	G	G	G	G	G	G	G	G	G	G	G	G	G	G	G	G	G	G	G	G	G	G	G	G	G	G	G	G	G	G	G	G	G	G	G	G	G	G	G	G	G	G	G
BOPA1_ABC02895-1-4-231	G	A	G	A	A	A	A	A	A	G	A	A	A	G	G	A	G	A	G	G	A	A	A	G	G	A	A	G	G	G	A	A	A	A	G	A	G	A	A	A	A	G	G	G	G	G	A	G	A
BOPA1_ABC03113-1-1-251	A	G	G	G	A	G	G	A	A	G	G	A	A	G	G	G	G	G	G	G	G	G	G	G	G	G	G	G	G	G	G	G	G	G	G	G	G	G	G	A	G	A	G	G	G	G	G	G	G
BOPA1_ABC03181-1-1-164	A	A	A	A	A	G	A	A	A	A	A	A	A	G	A	G	A	A	A	A	A	A	A	A	A	G	A	A	G	A	A	A	G	A	A	G	A	A	A	A	A	A	A	A	G	A	A	A	A
BOPA1_ABC03253-1-2-279	C	C	G	G	C	C	C	C	C	G	C	C	C	C	C	C	G	C	C	C	G	C	C	C	G	C	C	G	C	C	G	C	C	G	G	C	G	C	G	G	G	C	G	G	G	C	G	G	C
BOPA1_ABC03519-1-3-132	A	C	A	A	A	A	A	C	A	A	A	A	A	C	C	A	C	C	C	C	C	C	C	A	C	A	A	A	C	A	C	C	C	C	A	C	A	C	A	C	A	C	A	A	A	C	A	A	A
BOPA1_ABC03900-1-2-406	C	G	C	C	C	G	C	C	C	C	C	C	C	C	G	G	C	C	C	C	C	C	G	G	C	C	G	G	C	G	C	C	G	C	C	G	C	C	G	C	G	C	C	C	G	C	G	C	G
BOPA1_ABC03951-1-3-383	A	G	A	A	G	G	A	A	A	A	A	A	A	A	A	A	A	A	A	A	A	A	A	A	A	A	A	A	A	A	A	A	A	A	A	A	A	A	A	A	A	A	A	A	A	A	A	A	A
BOPA1_ABC04214-1-2-360	G	G	G	G	A	A	G	A	G	G	A	A	A	A	G	G	G	G	G	G	G	G	G	G	G	G	A	A	G	G	G	A	A	G	G	A	G	A	G	A	G	A	A	G	A	A	G	G	G
BOPA1_ABC04322-1-3-208	G	G	G	C	G	C	G	G	G	G	G	G	G	C	C	C	G	G	C	G	C	C	C	C	G	G	C	C	C	C	C	C	C	C	C	C	C	C	C	G	C	G	C	C	C	C	C	G	C
BOPA1_ABC04352-pHv108-01	A	G	A	G	A	G	A	A	A	G	G	A	A	G	G	G	G	G	G	G	G	G	G	G	G	G	G	G	G	A	G	G	G	G	G	G	G	G	G	A	G	A	G	G	G	G	G	G	G
BOPA1_ABC04375-1-1-173	A	G	G	G	A	A	A	A	A	G	A	A	A	A	G	A	G	G	G	G	G	G	G	G	G	A	A	A	G	A	A	A	G	A	G	G	G	G	A	A	A	A	A	G	A	A	G	G	G
BOPA1_ABC04676-1-1-59	T	A	A	T	T	A	T	A	A	T	T	A	T	T	T	A	T	T	T	T	A	A	A	T	T	T	A	T	T	T	A	A	A	T	A	A	T	A	A	T	A	A	A	A	T	T	A	T	T
BOPA1_ABC04725-1-1-254	G	G	G	G	G	G	G	A	G	A	G	G	A	A	A	A	G	G	G	G	A	A	A	G	A	A	A	G	G	G	A	N	G	G	A	G	G	A	G	G	G	A	A	A	A	G	A	A	G
BOPA1_ABC04803-1-1-392	G	A	A	G	G	A	A	A	A	A	G	G	A	G	A	G	A	A	A	A	G	A	G	A	A	A	G	G	G	A	A	A	G	A	A	G	A	A	A	A	A	G	A	A	A	A	A	A	G
BOPA1_ABC04826-1-1-174	A	A	A	A	A	A	A	A	A	A	A	A	A	A	A	A	A	A	A	A	A	A	A	A	A	A	A	A	A	A	A	A	G	A	A	G	A	G	A	A	A	A	A	A	A	A	A	A	A
BOPA1_ABC04861-2-1-334	A	A	A	A	A	C	C	C	A	A	A	A	A	A	C	C	C	C	C	C	A	C	C	A	A	C	C	C	C	C	C	A	A	A	C	A	C	C	C	C	C	A	C	A	A	C	C	A	C
BOPA1_ABC04893-1-1-248	N	A	A	A	A	A	A	A	A	A	A	A	A	A	A	A	A	A	A	A	A	A	A	A	A	A	A	A	G	A	A	A	A	A	A	A	A	A	A	A	A	A	A	A	A	A	A	A	A
BOPA1_ABC05061-1-1-159	A	A	A	A	A	A	A	A	A	A	C	A	A	A	A	C	C	A	A	C	A	A	A	A	A	C	A	A	C	A	A	A	A	A	C	A	A	C	C	A	C	A	A	A	A	C	A	A	A
BOPA1_ABC05369-1-3-231	A	G	G	G	G	A	G	G	G	G	G	A	G	A	G	A	G	G	G	G	G	G	G	G	G	G	G	G	G	A	G	A	A	G	G	A	G	G	A	G	A	G	G	A	G	G	G	G	G
BOPA1_ABC05640-1-1-248	G	A	A	A	G	A	A	A	A	G	A	A	A	A	A	A	A	A	A	A	A	G	A	G	A	A	A	A	A	G	A	G	G	G	G	G	A	A	A	G	A	A	A	G	G	A	A	G	A
BOPA1_ABC05818-1-2-271	A	G	G	G	A	G	A	A	A	G	A	A	A	G	A	G	G	G	G	G	G	G	G	G	G	G	G	G	A	G	G	A	A	A	G	A	G	G	A	A	A	G	G	G	G	G	G	G	G
BOPA1_ABC05852-1-2-658	G	G	G	G	G	A	G	G	G	G	A	G	G	G	G	G	G	G	G	G	G	G	G	G	G	G	A	A	G	G	A	A	G	A	G	G	G	G	G	G	G	G	A	G	A	A	G	G	G
BOPA1_ABC05866-1-1-311	A	G	G	G	A	A	A	A	A	G	A	A	A	A	G	A	G	G	G	G	G	G	G	G	G	A	A	A	G	A	A	A	G	A	G	G	G	G	A	A	A	A	A	G	A	A	G	G	G
BOPA1_ABC05926-1-1-51	A	G	G	G	A	G	G	A	A	G	A	A	A	A	G	G	G	G	G	G	A	G	G	G	G	G	G	G	G	G	G	G	A	A	G	A	G	G	G	G	G	A	G	G	G	G	A	G	G
BOPA1_ABC06091-1-1-187	G	A	A	A	A	G	A	A	G	A	G	A	G	A	A	A	G	A	G	A	A	A	A	A	A	G	A	A	G	A	A	G	G	A	A	G	A	A	A	A	A	G	A	A	A	G	A	A	A
BOPA1_ABC06144-pHv86-01	A	G	G	G	G	A	G	A	G	G	A	G	G	G	G	G	A	A	G	A	A	A	G	G	A	G	A	G	G	G	G	G	G	G	A	G	G	G	G	G	G	A	G	G	G	G	G	G	G
BOPA1_ABC06247-1-1-122	A	A	A	A	A	A	A	A	A	A	A	A	A	A	A	A	A	A	A	A	A	A	A	A	A	A	A	A	A	G	A	A	G	A	A	G	A	A	G	A	G	A	A	G	A	A	A	A	A
BOPA1_ABC06381-1-5-73	G	G	G	G	G	A	G	A	G	G	G	G	G	G	G	G	G	G	G	G	G	G	G	G	G	G	G	G	G	A	G	A	A	G	G	A	G	A	A	A	A	A	G	G	G	G	G	G	G
BOPA1_ABC06618-1-2-314	G	A	A	A	G	A	A	A	G	A	G	A	G	A	A	A	A	A	A	A	A	A	A	A	A	A	A	A	G	A	A	A	G	G	A	G	A	A	G	A	G	G	A	A	A	A	A	A	A
BOPA1_ABC06682-1-1-311	T	T	T	T	T	T	T	T	T	T	T	T	A	T	T	T	T	T	T	T	T	T	T	T	T	T	T	T	T	T	T	T	T	T	T	T	T	T	T	T	T	T	T	T	T	T	T	T	T
BOPA1_ABC07133-1-1-56	A	A	A	A	A	A	A	A	A	A	A	A	A	A	A	A	A	A	A	A	A	A	A	A	A	A	A	A	A	A	A	A	A	A	A	A	A	A	A	A	A	A	A	A	A	A	A	A	A
BOPA1_ABC07496-pHv1343-02	G	G	A	G	G	G	G	G	G	G	G	G	G	G	A	G	G	G	A	A	A	A	G	G	G	G	A	G	G	G	A	G	G	G	A	G	A	G	G	G	G	G	A	A	A	A	G	G	G
BOPA1_ABC07631-1-1-83	A	A	A	G	G	G	A	A	A	A	A	A	A	A	A	G	A	A	A	A	A	A	A	A	A	A	A	A	A	A	A	A	A	A	A	G	A	A	A	A	A	G	A	A	A	A	A	A	G
BOPA1_ABC07987-1-6-270	A	G	G	G	A	G	A	A	G	G	A	G	A	G	A	G	G	G	G	G	G	G	G	A	A	G	A	A	G	G	G	A	A	G	G	A	A	A	A	A	A	G	G	A	G	G	G	G	A
BOPA1_ABC08009-1-2-304	A	C	C	C	A	A	A	A	A	A	A	A	A	A	A	C	C	A	C	C	C	A	A	C	A	C	A	C	A	C	C	C	C	A	A	C	C	C	C	C	C	A	C	C	C	C	C	A	A
BOPA1_ABC08038-1-3-160	A	G	A	A	A	A	A	A	A	A	A	A	A	A	A	A	A	A	A	A	G	A	G	A	G	A	A	A	G	A	G	G	G	G	A	G	A	A	A	G	A	G	A	A	A	A	A	A	A
BOPA1_ABC08184-2-1-35	C	A	A	C	C	C	C	C	C	C	C	C	C	C	A	C	C	C	C	C	C	A	A	A	A	C	C	A	A	C	C	A	A	A	A	A	C	C	C	A	C	C	C	A	C	A	A	C	C
BOPA1_ABC08260-1-1-108	A	A	A	A	A	A	A	G	A	A	A	A	A	A	A	A	A	A	A	A	A	A	A	A	A	A	A	A	A	G	A	G	G	A	A	G	A	A	G	A	G	G	A	A	A	A	A	A	A
BOPA1_ABC08327-1-1-353	G	G	G	G	G	G	G	G	G	G	G	G	G	G	G	G	G	G	G	G	A	A	A	G	G	G	A	A	A	G	A	G	G	G	A	A	G	G	G	G	G	G	A	A	A	G	A	G	G
BOPA1_ABC08396-1-4-120	A	A	A	A	A	A	A	A	A	A	A	A	A	A	A	A	A	A	A	A	A	A	A	A	A	A	A	A	A	A	A	G	A	A	A	A	A	A	A	A	A	A	A	A	A	A	A	A	A
BOPA1_ABC08402-1-2-97	G	A	A	A	G	G	A	G	A	A	G	A	A	A	A	A	A	A	A	A	A	G	A	G	A	A	A	A	A	A	A	A	G	A	A	G	A	A	A	G	A	G	A	G	A	A	A	A	A
BOPA1_ABC08769-1-1-205	A	A	A	A	A	A	A	C	C	C	A	C	C	C	A	C	A	A	A	A	C	C	A	A	C	A	C	A	A	A	C	C	A	C	C	A	A	C	A	C	A	C	C	C	C	A	C	C	A
BOPA1_ABC08774-1-1-752	A	A	A	A	A	A	A	A	A	A	A	A	A	A	A	A	A	A	A	A	A	A	A	A	A	A	A	A	A	A	A	C	A	A	A	A	A	A	A	A	A	C	A	A	A	A	A	A	A
BOPA1_ABC08788-1-1-329	A	G	A	A	G	A	A	A	G	A	A	A	A	A	G	A	A	A	A	A	G	G	A	G	A	A	A	A	A	G	G	G	G	G	A	G	A	A	G	A	G	G	A	G	G	A	A	A	A
BOPA1_ABC09016-2-2-348	G	G	G	G	G	G	G	G	G	G	G	G	G	G	G	G	G	G	G	G	G	G	G	G	G	G	G	G	G	G	G	G	G	G	G	G	G	G	G	G	G	A	G	G	G	G	G	G	G
BOPA1_ABC09154-1-1-250	A	A	A	A	A	A	A	A	A	A	A	A	A	A	A	A	A	A	A	A	A	A	A	A	A	A	A	A	A	A	A	A	A	A	A	A	A	A	A	A	A	A	A	A	A	A	A	A	A
BOPA1_ABC09320-1-1-112	C	C	G	C	C	C	G	G	G	G	C	G	G	G	C	G	C	C	C	C	C	C	G	C	C	G	C	G	C	G	G	C	C	G	G	C	C	C	C	C	C	G	G	G	C	C	C	G	C
BOPA1_ABC09365-1-3-378	C	A	A	A	C	A	A	C	C	A	C	C	C	C	A	A	A	A	A	A	A	C	A	A	A	A	A	A	A	A	A	C	C	C	A	C	A	A	A	A	A	C	A	A	A	A	C	A	A
BOPA1_ABC09375-pHv500-02	G	C	C	C	G	C	C	G	C	C	C	C	G	C	C	C	C	C	C	C	G	G	C	C	C	C	C	C	G	C	G	G	G	C	C	G	C	C	C	C	C	C	C	G	C	C	C	C	C
BOPA1_ABC09432-1-1-160	A	A	G	A	G	A	G	G	A	A	A	G	A	A	G	A	A	A	A	A	A	G	A	A	A	A	A	A	A	A	G	A	G	G	A	G	A	A	A	A	A	G	G	A	G	A	G	A	A
BOPA1_ABC09559-1-2-143	T	T	A	A	A	A	A	A	A	A	A	A	A	A	A	T	A	A	A	A	A	A	A	A	A	A	A	A	A	A	A	A	A	A	A	A	A	A	A	A	A	T	A	A	A	A	A	A	A
BOPA1_ABC09941-1-1-100	A	C	A	C	A	C	A	A	A	C	A	A	A	C	C	C	C	C	C	C	C	C	C	C	C	A	C	C	C	C	C	C	A	C	A	A	C	C	C	A	C	A	C	A	A	C	C	C	C
BOPA1_ABC10040-1-1-238	N	N	N	N	N	N	N	N	N	N	N	N	N	N	N	N	N	N	N	N	N	N	N	N	N	N	N	N	N	N	N	N	N	N	N	N	N	N	N	N	N	N	N	N	N	N	N	N	N
BOPA1_ABC10045-1-1-164	A	A	A	A	A	A	A	T	A	A	A	A	A	A	A	A	A	A	A	A	A	A	A	A	A	A	A	A	A	A	A	T	T	T	A	T	A	T	A	A	A	T	A	A	A	A	A	A	A
BOPA1_ABC10084-1-2-363	C	G	G	G	G	G	C	C	C	G	G	C	C	C	G	G	G	G	G	G	G	G	G	G	G	G	G	G	G	C	G	G	G	G	G	G	G	G	C	G	C	C	G	G	G	G	G	G	G
BOPA1_ABC10197-1-1-101	G	G	G	G	G	G	G	G	A	G	A	G	G	G	A	G	G	G	G	G	G	G	G	G	G	G	G	A	G	G	G	A	A	G	A	A	G	G	A	G	A	G	A	A	A	G	G	G	G
BOPA1_ABC10265-sfp25-01	G	A	G	G	G	A	G	G	G	G	G	G	G	G	G	G	G	G	G	G	G	G	G	G	G	G	G	G	G	G	G	A	A	A	G	A	A	G	G	A	G	A	A	G	G	G	G	G	G
BOPA1_ABC10472-1-2-247	G	G	A	A	G	A	G	G	G	A	G	G	G	G	G	G	A	A	A	A	G	A	G	A	G	G	G	G	G	A	A	G	G	G	A	G	G	A	A	A	A	G	A	G	A	A	A	A	A
BOPA1_ABC10632-1-2-132	A	A	A	A	G	A	A	A	A	A	G	A	A	A	A	A	A	A	A	A	A	A	A	A	A	A	G	A	G	A	A	G	G	A	A	G	A	A	A	A	A	A	A	A	A	A	A	A	A
BOPA1_ABC10636-1-4-285	C	C	C	C	C	C	C	C	C	C	C	C	C	C	C	C	C	C	C	C	C	C	C	C	C	C	C	C	C	C	C	C	C	C	C	C	C	G	C	C	C	C	C	C	C	C	C	C	C
BOPA1_ABC10667-1-1-288	A	G	G	G	A	A	G	A	A	G	G	A	A	A	G	G	G	G	G	G	G	G	G	G	G	G	A	G	G	A	G	A	A	A	G	A	G	G	A	A	A	A	G	G	G	A	G	G	G
BOPA1_ABC10705-1-1-263	A	A	A	A	A	A	A	A	A	A	A	A	A	A	A	A	A	A	A	A	A	A	A	A	A	A	C	C	C	A	C	A	A	A	C	A	A	C	A	A	A	C	C	C	C	A	C	A	A
BOPA1_ABC10785-1-1-82	A	A	A	A	A	A	A	A	A	A	A	A	A	A	A	A	A	A	A	A	G	G	G	A	A	A	A	A	A	A	A	G	A	G	A	A	A	A	A	G	A	A	A	A	A	A	A	A	A
BOPA1_ABC11028-1-1-64	T	T	T	T	A	T	T	T	T	T	A	T	T	A	T	T	T	T	T	T	T	T	T	T	T	T	A	T	T	T	T	A	A	T	T	A	T	T	T	T	T	T	T	T	A	T	T	T	T
BOPA1_ABC11221-1-3-410	G	A	A	G	A	G	G	A	G	G	G	G	G	G	G	A	G	G	G	G	A	A	G	G	G	A	G	A	G	A	A	G	G	G	A	G	G	A	A	A	A	A	A	A	A	G	A	G	G
BOPA1_ABC11252-1-2-254	T	T	T	T	T	T	A	T	T	A	T	T	T	T	T	T	T	A	T	T	T	T	T	T	T	A	T	T	T	T	T	T	A	T	T	A	T	T	T	A	T	A	T	T	T	T	T	T	T
BOPA1_ABC11278-1-1-76	G	C	G	G	G	G	G	G	G	C	G	G	G	G	C	G	C	C	G	C	C	G	G	C	G	G	C	G	G	G	G	G	G	C	G	G	C	G	G	G	G	G	G	G	C	C	G	C	G
BOPA1_ABC11290-sfp44-06	A	A	G	G	A	A	A	A	A	G	A	A	A	A	G	G	A	G	A	A	A	G	G	A	G	A	G	G	G	G	G	A	A	A	G	A	A	G	G	G	G	A	G	G	G	A	G	G	G
BOPA1_ABC11529-1-1-295	A	A	A	A	A	A	A	G	A	A	A	A	A	A	A	A	A	A	A	A	A	A	A	A	A	A	A	A	A	A	A	A	G	A	A	G	A	A	A	A	A	G	A	A	A	A	G	A	A
BOPA1_ABC11783-1-1-99	C	A	A	A	C	C	C	C	C	A	C	C	C	C	A	C	A	A	A	A	A	A	A	A	A	C	C	C	A	C	C	C	A	C	A	A	A	A	C	C	C	C	C	A	C	C	A	A	A
BOPA1_ABC11913-1-1-104	G	G	G	G	G	C	G	G	G	G	C	G	G	C	G	G	C	C	C	C	G	G	G	G	G	C	G	G	G	G	G	G	G	G	G	G	G	G	C	C	C	G	G	G	G	C	G	G	G
BOPA1_ABC11989-1-2-148	A	C	C	C	A	C	C	C	A	C	A	C	A	C	C	C	C	C	C	C	C	C	C	C	C	C	C	C	A	C	C	C	C	C	C	C	C	C	C	C	C	A	C	C	C	C	C	C	C
BOPA1_ABC12093-1-2-231	C	C	C	C	C	C	C	C	C	C	C	C	C	C	C	C	C	C	C	C	C	C	G	C	C	C	C	C	C	G	C	G	C	G	C	C	C	C	C	G	C	C	C	C	C	C	C	C	C
BOPA1_ABC12199-1-1-25	A	A	A	A	A	A	A	A	A	A	A	A	G	A	A	A	A	A	A	A	A	A	A	A	A	A	A	A	A	A	A	A	G	A	A	G	G	A	A	A	A	A	A	A	A	A	A	A	A
BOPA1_ABC12239-1-1-316	C	C	A	A	C	C	C	C	C	C	C	C	A	C	C	C	C	C	C	C	C	C	C	C	A	A	A	C	C	C	C	C	C	C	A	C	A	C	A	C	A	A	C	A	C	C	C	C	A
BOPA1_ABC12417-1-1-46	N	N	N	N	N	N	N	N	N	N	N	N	N	N	N	N	N	N	N	N	N	N	N	N	N	N	N	N	N	N	N	N	N	N	N	N	N	N	N	N	N	N	N	N	N	N	N	N	N
BOPA1_ABC12560-1-1-421	A	G	A	A	A	G	A	A	A	A	A	A	A	A	A	A	G	A	G	A	A	G	A	A	A	G	G	A	G	A	A	A	G	A	G	G	A	A	A	A	A	A	A	G	A	G	A	A	G
BOPA1_ABC12856-1-1-77	G	A	A	A	G	A	G	G	G	A	G	G	G	G	A	A	A	A	A	A	A	A	A	A	A	G	A	G	G	A	A	G	G	G	A	G	A	A	A	A	A	G	A	A	A	A	A	A	A
BOPA1_ABC13045-1-1-226	G	G	G	G	G	G	G	G	G	G	G	G	G	G	G	G	G	G	G	G	G	G	G	G	G	G	G	G	G	G	G	G	A	G	A	A	G	G	G	G	G	G	G	A	G	G	G	G	G
BOPA1_ABC13107-1-3-299	G	A	G	G	A	A	G	G	G	A	G	G	G	G	A	A	A	A	G	A	A	A	G	G	A	A	A	A	G	G	G	A	A	A	A	A	A	G	G	A	G	G	G	A	G	A	G	A	G
BOPA1_ABC13480-1-7-313	G	G	G	G	G	G	G	G	G	G	G	G	G	G	G	G	G	G	G	G	G	G	G	G	G	G	G	G	G	G	G	G	G	G	G	G	G	G	G	G	G	G	G	G	G	G	G	G	G
BOPA1_ABC13569-1-1-107	C	C	C	C	A	C	A	A	A	A	A	A	A	C	C	A	C	C	C	C	A	C	A	A	C	A	C	C	C	A	A	C	C	C	A	C	C	C	C	C	C	A	A	A	A	C	A	A	C
BOPA1_ABC13652-1-2-156	A	G	G	G	G	A	G	G	A	G	A	A	G	G	G	G	G	G	G	G	G	G	G	G	G	A	G	G	G	G	G	G	G	G	G	G	G	G	G	G	G	G	G	G	A	G	G	G	G
BOPA1_ABC13678-1-2-369	A	A	A	A	A	A	A	A	A	A	A	A	A	A	A	A	A	A	A	A	A	A	A	A	A	A	A	A	A	G	A	A	G	A	A	G	A	A	G	A	G	G	A	A	A	A	A	A	A
BOPA1_ABC13717-1-1-328	A	G	A	A	A	G	A	A	A	A	A	A	G	A	A	A	A	A	A	A	A	A	A	A	A	A	A	A	A	A	A	A	G	A	A	G	A	A	A	A	A	A	A	A	A	A	A	A	A
BOPA1_ABC13753-1-2-167	C	A	A	A	A	A	A	A	A	A	A	A	A	A	A	A	A	A	A	A	A	A	A	A	C	A	A	A	A	A	A	A	C	A	A	C	A	A	A	A	A	A	A	A	A	A	A	A	A
BOPA1_ABC14026-1-2-168	A	A	A	A	A	A	A	A	A	A	A	A	A	A	A	A	A	A	A	A	A	A	A	A	A	A	A	A	A	G	A	G	A	A	A	A	A	A	G	A	G	A	A	A	A	A	A	A	A
BOPA1_ABC14148-1-1-177	A	A	A	A	A	A	A	A	A	A	A	A	A	G	A	A	A	G	G	G	A	A	A	A	A	A	A	A	A	A	A	A	A	A	A	A	A	A	G	G	G	A	A	A	A	G	A	A	A
BOPA1_ABC14167-1-2-250	G	G	G	G	G	A	G	G	G	G	A	G	G	G	G	G	G	G	G	G	G	G	G	G	G	G	A	A	G	G	A	A	G	A	G	G	G	G	G	G	G	G	A	G	A	A	G	G	G
BOPA1_ABC14397-1-2-208	T	T	T	T	T	T	A	T	T	T	T	T	T	T	A	T	T	T	T	T	T	T	T	A	A	T	A	A	T	T	A	T	T	T	T	T	T	A	T	T	T	A	T	T	T	T	T	T	A
BOPA1_ABC14535-1-1-75	A	G	G	G	A	G	A	A	A	G	A	A	A	G	G	G	G	G	G	G	G	G	G	G	G	G	G	G	G	G	G	G	G	G	G	G	G	G	G	G	G	G	G	G	A	G	G	G	G
BOPA1_ABC14687-1-4-344	A	C	A	A	C	C	A	A	C	C	C	C	C	A	A	A	A	C	A	A	A	A	A	A	C	A	A	A	A	C	A	A	C	A	A	C	A	A	A	A	A	C	C	A	A	A	A	C	C
BOPA1_ABC14689-1-9-399	A	G	G	G	A	G	G	A	G	G	A	G	G	G	G	A	G	G	A	G	A	G	A	A	G	A	A	G	G	G	G	A	A	G	A	A	G	G	A	G	A	A	G	G	G	A	A	G	G
BOPA1_ABC14818-1-1-296	A	G	G	G	A	G	G	A	A	G	A	G	A	G	G	G	G	G	G	G	G	G	G	G	G	G	G	G	A	G	G	G	G	A	G	G	G	G	A	G	A	A	G	G	G	G	G	G	G
BOPA1_ABC14943-1-2-466	C	A	A	A	A	A	A	A	C	A	C	C	C	A	A	A	C	C	C	A	A	A	A	A	A	A	A	A	A	A	A	C	A	A	A	A	A	A	A	A	A	A	A	A	A	C	A	A	A
BOPA1_ABC14990-1-1-126	A	G	G	G	G	G	G	A	G	G	A	G	G	G	G	G	A	A	G	A	A	G	G	G	A	G	A	G	G	G	G	A	A	G	A	A	G	G	A	G	A	A	G	A	A	G	G	G	G
BOPA1_ABC15290-1-3-262	A	A	A	A	G	A	A	A	A	A	A	G	A	A	A	A	A	A	A	A	A	A	A	A	A	A	A	A	G	A	A	A	G	A	A	G	A	A	A	A	A	A	A	A	A	A	A	A	A
BOPA1_ABC15617-1-3-265	C	C	C	C	C	C	C	C	C	C	C	C	C	C	C	C	C	C	C	C	G	C	C	G	C	C	C	C	C	C	C	G	C	C	G	C	C	C	C	C	C	C	C	G	C	C	G	C	C
BOPA1_ABC16075-2-2-232	A	N	N	N	N	N	N	G	G	N	A	G	G	N	N	N	N	N	N	N	N	G	N	G	N	N	G	N	A	N	N	A	A	N	G	G	G	N	N	N	N	N	G	N	G	N	N	N	G
BOPA1_ABC16273-1-1-48	G	C	C	C	G	C	G	C	G	G	G	G	G	G	C	C	G	G	G	G	C	C	C	C	C	G	C	C	C	C	C	G	C	C	C	C	C	G	C	C	C	G	C	C	C	G	C	G	C
BOPA1_ABC17073-1-1-298	A	G	A	G	A	G	A	A	A	G	A	A	A	G	G	G	A	A	G	A	G	G	G	G	A	G	G	G	G	G	G	G	G	G	G	G	G	A	G	G	G	A	G	A	G	G	G	G	G
BOPA1_ABC17086-1-9-254	C	C	C	C	C	C	C	C	C	C	C	C	C	C	C	C	C	C	C	C	C	C	A	C	C	C	C	C	C	C	C	C	C	C	C	C	C	C	C	C	C	C	C	C	C	C	C	C	C
BOPA1_ABC17685-1-4-365	G	G	G	G	C	C	G	C	G	G	G	G	G	G	G	C	G	G	G	G	G	G	C	G	G	C	G	G	C	G	G	C	C	G	G	C	G	C	G	C	G	G	G	G	G	G	G	G	G
BOPA1_ABC17741-1-2-493	G	A	A	A	G	A	A	G	G	A	G	G	G	G	A	A	A	A	A	A	A	G	A	A	A	A	A	A	A	A	A	G	A	A	A	A	A	G	A	A	A	G	A	A	A	A	A	A	A
BOPA1_ABC18582-1-2-417	G	G	G	G	G	G	G	G	G	G	G	G	G	G	G	A	G	G	G	G	G	G	G	G	G	A	G	G	G	G	G	G	G	G	G	G	G	A	G	G	G	G	G	G	G	G	G	G	G
BOPA1_ABC18746-1-2-109	G	G	G	A	G	G	G	G	G	G	G	G	G	G	G	G	G	A	G	A	G	G	G	A	G	G	G	G	G	G	G	G	G	G	G	G	A	G	G	G	G	G	G	G	G	A	G	G	G
BOPA1_ABC19175-1-2-375	A	A	G	G	G	G	A	A	A	A	A	A	A	A	A	G	A	A	G	A	A	G	A	G	G	G	G	G	G	A	G	G	A	A	G	G	A	A	A	A	A	A	A	A	A	A	G	A	G
BOPA1_ABC20090-1-1-275	A	C	C	C	C	C	C	A	A	C	C	A	C	C	A	C	A	A	A	A	A	C	A	C	C	A	C	C	C	A	C	C	A	C	C	A	A	A	C	A	A	C	C	A	C	A	C	C	C
BOPA1_ABC20402-1-3-298	A	A	A	A	A	A	A	A	A	A	A	A	A	A	A	A	A	A	A	A	A	A	A	A	A	A	A	A	A	A	A	A	A	A	A	A	A	A	A	A	A	A	A	A	A	A	A	A	A
BOPA1_ABC22343-1-1-120	G	G	G	G	G	G	G	G	G	G	G	G	G	G	G	G	G	G	G	G	G	G	G	G	G	G	G	G	A	G	G	G	G	G	G	G	G	G	G	G	G	G	G	G	G	G	G	G	G
BOPA1_ABC24906-1-1-279	A	G	G	G	A	G	G	G	G	G	A	G	A	G	G	G	G	G	G	G	G	G	G	G	G	G	G	G	G	G	G	G	G	G	G	G	G	G	G	G	G	G	G	G	G	G	G	G	G
BOPA1_ABC25019-1-8-280	G	G	G	G	G	G	G	G	G	A	G	G	G	A	G	G	G	G	G	G	G	A	G	A	A	G	G	G	G	G	A	G	G	G	A	G	A	G	G	G	G	G	A	G	G	G	G	A	A
BOPA1_ABC36454-pHv2499-01	G	G	A	A	A	A	A	G	G	G	A	G	A	G	G	A	G	G	A	G	G	G	A	A	G	G	A	G	G	A	G	A	A	G	G	A	G	G	G	A	G	A	G	A	G	G	A	G	A
BOPA1_ABC38781-pHv2346-01	A	A	A	A	G	G	A	A	A	A	A	A	A	G	A	G	G	A	A	A	G	G	A	G	A	A	A	A	A	G	G	A	G	A	G	G	G	A	A	A	A	G	A	G	A	G	A	A	A
BOPA1_ConsensusGBS0010-2	G	A	G	G	A	A	G	G	A	G	G	G	G	G	A	A	G	G	G	G	G	A	A	G	G	G	G	G	G	A	A	A	A	A	A	A	G	G	A	G	A	A	G	A	A	G	G	G	G
BOPA1_ConsensusGBS0019-1	A	A	A	A	A	A	A	A	A	A	A	A	A	A	A	A	A	A	A	A	G	G	A	A	A	A	A	A	G	A	A	A	A	A	A	A	A	A	A	A	A	A	A	G	A	A	A	A	A
BOPA1_ConsensusGBS0033-1	A	A	A	A	A	A	A	A	A	A	A	A	A	G	G	A	A	A	G	A	G	A	A	A	A	A	G	G	G	G	G	A	A	A	G	A	G	A	A	A	A	A	A	G	A	A	G	A	G
BOPA1_ConsensusGBS0038-2	G	G	C	G	G	C	C	G	G	G	G	G	C	C	G	C	G	G	C	G	G	C	G	C	G	G	G	G	G	G	C	C	C	C	G	C	G	G	G	C	G	G	G	G	G	G	G	G	G
BOPA1_ConsensusGBS0084-1	A	T	T	A	T	T	A	A	T	A	A	A	A	T	T	T	T	T	T	T	A	A	A	T	T	T	A	A	T	A	A	T	T	T	A	T	T	A	T	A	T	T	A	A	T	T	A	A	A
BOPA1_ConsensusGBS0086-5	G	G	G	G	G	G	G	G	G	G	G	G	G	G	G	G	G	A	G	G	G	G	A	G	G	G	G	G	A	G	G	G	G	G	G	G	G	G	G	G	G	A	G	G	G	G	G	G	G
BOPA1_ConsensusGBS0132-4	A	A	A	A	A	A	A	A	A	A	A	A	A	A	A	A	A	A	A	A	A	A	A	T	A	A	A	A	A	A	A	T	T	A	A	T	A	A	A	A	A	A	A	A	A	A	A	A	A
BOPA1_ConsensusGBS0194-1	A	A	A	A	A	A	A	A	A	A	A	A	G	G	A	A	A	A	A	A	A	A	A	A	A	A	A	G	G	G	G	G	A	G	G	A	A	A	A	A	A	A	A	G	A	A	A	A	A
BOPA1_ConsensusGBS0241-3	G	G	A	A	G	G	A	G	G	G	G	G	A	A	A	A	A	G	A	A	A	A	A	A	G	A	A	A	A	G	A	A	G	A	A	G	A	A	A	A	A	A	A	A	A	A	A	G	G
BOPA1_ConsensusGBS0250-2	G	G	G	G	A	G	G	G	G	G	G	G	G	G	G	G	G	G	G	G	G	G	G	A	G	G	G	G	G	G	G	G	A	G	G	A	G	G	G	G	G	G	G	G	G	G	G	G	G
BOPA1_ConsensusGBS0271-2	A	A	G	A	G	A	G	A	G	A	G	A	G	G	A	A	G	A	G	A	A	G	A	G	A	A	A	A	A	G	G	G	G	G	G	G	G	A	A	G	A	A	A	G	A	G	A	A	A
BOPA1_ConsensusGBS0286-1	A	A	A	A	A	A	A	A	A	A	A	A	A	A	A	A	A	A	A	A	A	A	G	A	A	A	A	A	A	A	A	A	G	A	A	G	A	A	A	A	A	A	A	A	A	A	A	A	A
BOPA1_ConsensusGBS0304-1	C	A	A	A	C	A	A	C	C	A	C	C	C	C	A	A	C	C	A	C	A	A	A	A	C	A	C	A	A	A	A	A	C	A	C	C	C	A	A	A	A	C	C	A	C	A	A	A	A
BOPA1_ConsensusGBS0342-1	G	A	A	A	A	A	A	G	A	A	G	A	A	G	A	A	G	G	G	G	A	A	A	A	A	A	A	A	A	A	A	A	G	A	A	G	G	G	G	G	G	A	A	A	A	G	A	A	A
BOPA1_ConsensusGBS0346-1	A	C	C	C	A	C	A	A	A	C	C	A	A	C	A	C	C	A	C	C	C	C	A	C	C	C	C	A	C	C	C	A	A	C	C	A	C	A	C	A	C	A	C	C	C	C	C	C	C
BOPA1_ConsensusGBS0348-2	G	G	G	G	A	G	A	A	A	A	A	A	A	G	G	A	G	G	G	G	A	G	A	A	G	A	G	G	G	A	A	G	G	G	A	G	G	G	G	G	G	A	A	A	A	G	A	A	G
BOPA1_ConsensusGBS0356-1	A	A	T	T	T	T	A	T	T	T	T	T	T	T	T	T	A	T	T	A	T	A	T	T	T	T	T	T	T	T	T	A	A	T	T	A	A	T	T	A	T	A	T	T	T	T	T	T	T
BOPA1_ConsensusGBS0361-5	G	A	A	A	G	A	G	G	G	A	G	G	G	A	G	G	A	A	A	A	G	A	G	G	A	A	G	A	G	A	A	G	A	A	G	A	A	G	G	G	G	G	G	G	G	A	G	A	G
BOPA1_ConsensusGBS0369-1	G	C	C	G	C	C	C	G	G	C	G	G	C	C	C	C	C	C	C	C	C	C	C	C	G	C	C	C	C	G	C	C	C	C	G	C	C	C	C	C	C	C	C	G	C	C	C	C	G
BOPA1_ConsensusGBS0371-2	A	G	A	A	G	A	G	A	A	G	G	A	G	A	G	G	A	A	A	A	G	G	G	G	G	A	G	G	G	G	G	A	A	G	G	A	G	A	G	A	G	A	G	G	A	A	G	G	A
BOPA1_ConsensusGBS0379-1	G	G	A	G	G	G	A	A	G	G	A	A	G	G	G	G	G	G	G	G	G	G	A	G	G	A	G	A	G	A	G	G	G	G	A	G	G	G	G	A	G	A	A	A	G	G	G	G	G
BOPA1_ConsensusGBS0388-1	A	A	A	A	A	A	A	A	A	A	A	A	A	A	A	A	A	A	A	A	A	A	A	A	A	A	A	A	A	A	A	A	A	A	A	A	A	A	A	A	A	A	A	A	A	A	A	A	A
BOPA1_ConsensusGBS0390-11	A	A	A	A	C	A	A	A	C	A	C	C	A	A	A	A	A	A	A	A	A	A	A	A	A	A	A	A	A	A	A	A	C	A	A	C	A	C	A	A	A	A	A	A	A	A	A	A	A
BOPA1_ConsensusGBS0397-16	A	C	C	C	C	A	A	C	C	C	C	C	A	C	A	C	C	C	C	C	C	C	C	C	C	C	A	C	A	A	C	C	A	C	C	A	A	A	A	C	A	A	C	A	C	C	C	C	C
BOPA1_ConsensusGBS0446-1	G	A	G	G	G	G	G	G	G	G	G	G	G	G	G	G	G	G	G	G	G	G	G	G	G	G	G	G	G	A	G	G	G	G	G	G	G	G	G	G	G	G	G	G	G	G	G	G	G
BOPA1_ConsensusGBS0451-1	A	A	A	A	C	A	A	A	C	A	C	C	A	A	C	A	A	A	A	A	C	A	C	A	A	A	A	A	C	A	C	A	A	A	A	A	A	C	A	A	A	A	C	A	C	A	A	A	A
BOPA1_ConsensusGBS0461-3	C	G	C	G	C	G	C	G	C	C	G	C	C	C	C	G	G	G	G	G	G	G	C	C	G	G	C	G	C	C	G	G	G	G	C	G	G	G	C	G	C	G	G	C	G	G	G	C	G
BOPA1_ConsensusGBS0471-1	A	A	A	A	A	G	A	A	A	A	G	A	A	A	A	A	A	A	A	A	A	A	A	A	A	A	G	G	A	A	A	G	G	G	A	G	A	G	A	A	A	A	G	A	G	G	A	A	A
BOPA1_ConsensusGBS0508-1	C	C	C	C	C	C	C	C	A	C	C	C	C	C	C	A	C	C	C	C	C	C	C	C	C	A	C	C	C	C	C	A	C	A	C	C	C	A	C	C	C	C	C	C	C	C	C	C	C
BOPA1_ConsensusGBS0510-2	A	A	A	A	A	G	A	A	A	A	A	A	A	G	A	G	A	A	A	G	A	G	A	A	G	G	A	A	G	A	A	G	A	A	A	A	G	G	G	A	G	G	A	A	G	G	A	A	A
BOPA1_ConsensusGBS0524-2	A	G	G	G	G	G	G	G	A	G	G	A	G	G	G	G	G	G	G	G	G	G	G	G	G	G	G	G	G	G	G	G	A	G	G	A	G	G	G	G	G	A	G	G	G	G	G	G	G
BOPA1_ConsensusGBS0527-5	G	A	A	A	G	A	A	G	G	A	G	G	G	G	A	A	A	A	A	A	G	G	A	A	A	A	G	G	G	A	G	A	G	G	G	G	A	G	A	A	A	G	G	G	G	A	G	A	A
BOPA1_ConsensusGBS0531-1	G	G	G	G	G	G	G	G	G	G	G	G	A	A	G	G	G	G	G	G	A	G	A	G	G	A	G	G	A	G	A	G	G	G	A	G	A	G	A	G	A	G	A	G	A	G	A	G	A
BOPA1_ConsensusGBS0554-4	G	G	G	G	A	G	G	A	A	G	A	A	A	G	G	A	A	G	G	A	G	G	G	G	G	A	G	A	A	G	G	G	G	G	A	G	G	A	A	G	A	A	G	G	G	A	A	G	G
BOPA1_ConsensusGBS0589-1	A	A	G	G	A	A	G	A	G	A	A	G	G	G	G	A	A	A	A	A	A	A	A	G	A	A	A	A	A	A	G	A	G	A	A	G	A	A	A	A	A	A	A	A	G	A	A	A	G
BOPA1_ConsensusGBS0632-3	A	A	A	C	A	A	A	A	C	C	A	C	A	A	C	A	A	C	C	C	C	A	C	A	C	C	C	A	A	A	A	A	A	A	A	A	A	C	C	A	C	C	C	C	A	A	C	C	C
BOPA1_ConsensusGBS0644-2	C	C	C	C	A	C	C	C	C	C	C	C	C	C	C	C	C	C	C	C	C	C	C	C	C	C	C	C	C	A	C	C	C	C	C	C	C	C	C	C	C	C	C	C	C	C	C	C	C
BOPA1_ConsensusGBS0654-4	G	A	A	A	G	A	A	G	G	A	G	G	G	G	A	A	A	A	A	A	G	A	A	A	A	A	G	G	G	A	G	G	A	A	G	A	A	A	A	A	A	A	G	G	G	A	A	A	A
BOPA1_ConsensusGBS0687-3	C	C	C	C	C	C	G	C	G	C	C	G	G	C	C	G	C	C	C	C	C	C	C	C	C	C	C	C	C	C	C	G	C	C	G	C	C	C	G	G	G	C	C	C	C	C	C	C	C
BOPA1_ConsensusGBS0697-1	A	G	G	G	A	A	A	A	A	G	A	A	A	A	G	A	G	G	G	G	G	G	G	G	G	A	A	A	G	A	A	A	G	A	G	G	G	G	A	A	A	A	A	G	A	A	G	G	G
BOPA1_ConsensusGBS0704-2	A	G	G	G	A	G	G	A	A	G	G	A	A	G	G	G	G	G	G	G	G	G	G	G	G	G	G	G	G	G	G	G	G	G	G	G	G	G	G	A	G	A	G	G	G	G	G	G	G
BOPA1_ConsensusGBS0705-1	G	A	A	A	G	A	G	A	G	A	G	G	G	G	A	A	A	A	A	A	A	G	A	A	A	A	G	A	A	A	G	A	G	A	G	G	G	A	A	A	A	G	G	G	A	A	A	A	A
BOPA2_12_10014	G	G	G	A	G	G	G	G	G	A	A	G	G	G	G	G	G	A	G	A	A	G	A	G	A	A	A	G	G	G	G	G	G	G	G	G	G	A	G	G	G	G	G	G	G	G	A	A	A
BOPA2_12_10016	G	G	G	G	G	G	G	G	G	G	G	G	A	G	G	G	G	G	G	G	G	G	G	G	G	G	G	G	G	G	G	G	G	G	G	G	G	G	G	G	G	G	G	A	G	G	G	G	G
BOPA2_12_10022	G	A	G	A	G	A	G	A	G	A	A	A	G	G	G	A	A	A	A	A	A	A	A	A	A	A	A	A	A	A	A	G	A	G	A	A	A	A	A	A	A	A	A	A	A	A	A	A	A
BOPA2_12_10032	A	A	A	A	A	A	A	A	A	A	A	A	A	G	A	A	A	A	A	A	A	A	A	G	A	A	A	A	A	A	A	A	A	G	A	A	A	G	A	G	A	A	A	G	A	A	A	A	A
BOPA2_12_10034	G	G	G	G	G	G	G	A	G	G	G	G	G	G	G	G	G	G	G	G	G	G	G	G	G	G	G	G	G	G	G	G	G	G	G	G	G	G	G	G	G	A	G	G	G	G	G	G	G
BOPA2_12_10035	G	A	A	G	A	A	A	A	G	A	G	G	G	A	A	A	G	A	G	A	A	A	A	A	A	A	A	A	A	A	A	A	A	A	A	A	A	A	A	A	A	A	A	A	A	G	A	A	A
BOPA2_12_10036	A	A	A	A	A	A	A	A	A	A	A	A	A	A	A	A	A	A	A	A	A	A	A	A	A	A	A	A	A	A	A	A	A	A	A	A	A	A	A	G	A	A	A	A	A	A	A	A	A
BOPA2_12_10051	G	G	A	G	A	A	A	G	A	G	A	A	A	G	G	G	G	G	G	G	G	G	G	A	G	A	G	A	G	A	G	G	G	G	A	G	A	G	A	G	A	G	G	G	A	G	G	G	G
BOPA2_12_10053	C	C	C	C	C	C	C	C	C	C	C	C	C	C	C	C	C	C	C	C	C	C	C	C	C	C	C	C	C	C	C	C	C	C	C	C	C	C	C	C	C	C	C	C	C	C	C	C	C
BOPA2_12_10063	G	G	G	G	G	A	G	G	A	G	G	A	G	G	G	G	G	G	G	G	A	G	G	G	G	G	A	G	G	G	G	G	A	G	G	A	G	G	G	G	G	A	G	G	G	G	G	G	G
BOPA2_12_10071	A	A	A	A	A	A	A	A	A	A	A	A	A	A	A	A	A	A	A	A	A	A	A	A	A	A	A	A	A	A	A	A	A	A	A	A	A	A	A	A	A	A	A	A	A	A	A	A	A
BOPA2_12_10077	G	A	A	A	G	A	A	G	A	A	G	A	A	A	A	A	A	A	A	A	A	A	A	A	A	A	G	A	A	A	A	A	A	A	A	A	A	A	A	A	A	G	A	A	A	A	A	A	A
BOPA2_12_10088	A	G	G	G	A	A	G	G	A	A	A	A	A	A	G	A	G	G	G	G	G	G	G	G	A	G	G	G	G	G	G	G	G	G	G	G	G	G	G	A	G	G	G	G	G	G	G	A	G
BOPA2_12_10099	A	G	G	G	G	G	G	G	A	G	A	A	A	G	G	G	A	A	A	G	G	G	G	G	G	G	G	G	G	G	G	A	G	G	G	G	G	G	G	G	G	G	G	G	G	A	G	G	G
BOPA2_12_10100	A	A	A	G	A	A	A	A	A	A	A	A	A	G	A	A	A	A	A	A	G	A	A	A	A	A	G	G	A	A	G	A	A	A	A	A	A	A	A	A	A	A	G	A	A	A	G	A	G
BOPA2_12_10103	C	C	C	C	C	C	C	C	C	C	C	C	C	A	C	C	C	C	C	C	C	C	C	C	C	C	C	C	C	C	A	C	C	C	A	C	C	C	C	C	C	C	C	A	C	C	C	C	C
BOPA2_12_10105	C	G	G	G	G	C	G	G	G	C	G	G	G	G	G	G	G	G	G	G	G	G	G	G	G	C	G	G	G	G	G	G	G	G	G	G	G	G	G	G	G	G	G	G	G	G	G	C	G
BOPA2_12_10114	N	A	A	G	A	A	A	N	N	G	G	N	A	A	A	A	N	N	A	N	G	N	G	A	N	A	A	N	N	N	A	N	A	A	G	A	G	A	G	N	G	A	N	G	G	A	N	G	G
BOPA2_12_10122	G	G	G	G	G	G	G	G	A	G	G	G	G	A	G	G	G	G	G	G	G	G	G	G	G	G	G	G	G	G	G	G	G	G	G	G	G	G	G	G	G	G	G	G	G	G	G	G	G
BOPA2_12_10125	C	G	G	G	G	C	C	C	C	G	C	C	C	G	G	G	G	G	G	G	G	G	G	G	G	G	G	G	G	G	G	C	G	C	G	G	G	G	G	C	G	G	G	G	G	G	G	G	G
BOPA2_12_10134	G	A	A	G	G	G	G	G	A	G	A	G	A	G	A	G	G	G	A	G	G	A	G	G	G	G	G	A	G	G	G	G	G	G	G	A	A	G	G	G	G	G	G	G	G	G	G	G	G
BOPA2_12_10149	C	C	C	C	C	C	C	C	C	C	C	C	C	C	C	C	C	C	C	C	C	C	C	C	C	C	C	C	C	C	C	C	C	C	C	C	C	C	C	C	C	C	C	C	C	C	C	C	C
BOPA2_12_10151	C	C	C	C	C	C	C	C	C	C	C	C	C	C	C	C	C	C	C	C	C	C	C	C	C	C	C	C	C	C	C	C	C	C	C	C	C	C	C	C	C	C	C	C	C	C	C	C	C
BOPA2_12_10156	G	G	G	G	G	G	G	G	G	G	G	G	G	G	G	G	G	G	G	G	G	G	G	G	G	G	G	G	G	G	G	G	G	G	G	G	G	G	G	G	G	G	G	G	G	G	G	G	G
BOPA2_12_10159	C	A	A	A	A	A	A	A	A	A	C	A	A	C	A	A	C	C	C	C	A	A	A	A	A	A	A	A	A	A	A	A	A	A	A	C	C	C	C	C	C	A	A	A	A	C	A	A	A
BOPA2_12_10166	A	A	A	A	A	A	A	A	A	A	A	A	G	A	A	A	A	A	A	A	A	A	A	A	A	A	A	A	A	A	A	G	G	A	A	G	A	A	A	A	A	A	A	A	A	A	A	A	A
BOPA2_12_10170	C	C	C	C	C	C	C	C	C	C	C	C	C	C	C	C	C	C	C	C	C	C	C	C	C	C	C	C	C	C	C	C	C	C	C	C	C	C	C	C	C	C	C	C	C	C	C	C	C
BOPA2_12_10171	C	C	C	C	C	C	C	C	C	C	C	C	C	C	C	C	C	C	C	C	C	C	C	C	C	C	C	C	C	C	C	C	C	C	C	C	C	C	A	C	A	C	C	C	C	C	C	C	C
BOPA2_12_10173	G	G	G	G	G	G	G	G	G	G	A	G	G	G	G	G	G	G	G	G	G	G	G	G	G	G	G	G	G	G	G	G	G	G	G	G	G	G	G	G	G	G	G	G	G	G	G	G	G
BOPA2_12_10179	G	G	G	G	G	G	G	G	G	G	G	G	G	G	G	G	G	G	G	G	G	G	G	G	G	G	G	G	G	G	G	G	G	G	G	G	G	G	G	G	G	G	G	G	G	G	G	G	G
BOPA2_12_10181	G	G	G	G	G	G	G	G	G	G	G	G	G	G	G	G	G	G	G	G	G	G	G	G	G	G	G	G	A	G	G	G	G	G	G	G	G	G	G	G	G	G	G	G	G	G	G	G	G
BOPA2_12_10188	A	A	A	A	A	G	A	G	A	A	A	A	A	A	A	A	A	A	A	A	A	A	A	A	A	A	A	A	A	A	A	A	G	A	A	G	A	G	A	A	A	A	A	A	A	A	A	A	A
BOPA2_12_10198	A	G	G	G	G	G	A	G	A	G	A	A	A	G	G	G	G	G	G	G	G	G	G	G	G	G	G	G	G	G	G	G	G	G	G	G	G	G	G	G	G	A	G	G	G	G	G	G	G
BOPA2_12_10199	G	G	G	G	G	G	G	G	G	G	G	G	G	G	G	G	G	G	G	G	G	G	G	G	G	G	G	G	G	G	G	G	G	G	G	G	G	G	G	G	G	G	G	G	G	G	G	G	G
BOPA2_12_10201	C	C	C	C	C	A	C	A	C	C	C	C	C	C	C	C	C	C	C	C	C	C	C	C	A	A	C	C	C	C	C	C	A	C	C	A	C	C	C	A	C	C	C	C	C	C	C	C	C
BOPA2_12_10203	C	C	C	C	C	C	C	C	C	C	C	C	C	C	C	C	C	C	C	C	C	C	C	C	C	C	C	C	C	C	C	C	C	C	C	C	C	C	C	C	C	C	C	C	C	C	C	C	C
BOPA2_12_10205	A	A	A	A	A	G	A	A	A	A	A	A	A	A	A	A	A	A	A	A	A	A	A	A	A	A	A	A	A	G	A	A	A	A	A	A	A	G	G	A	G	A	A	A	A	A	A	A	A
BOPA2_12_10206	G	G	G	G	A	G	G	G	A	A	G	A	G	A	G	G	A	A	A	A	G	G	G	G	G	A	G	G	G	G	G	G	G	G	G	G	G	G	G	G	G	A	G	G	G	A	G	A	G
BOPA2_12_10207	A	G	G	G	A	G	G	A	G	G	A	G	G	G	A	A	G	G	G	G	A	G	A	A	G	G	A	G	A	G	G	A	G	G	A	G	G	G	G	A	G	A	A	A	A	G	A	G	A
BOPA2_12_10210	C	C	C	C	C	C	C	C	C	C	C	C	C	C	C	C	C	C	C	C	C	C	C	C	C	C	C	C	C	C	C	C	C	C	C	C	C	C	C	C	C	C	C	C	C	C	C	C	C
BOPA2_12_10215	G	G	G	G	G	G	G	G	G	G	G	G	G	G	G	G	G	G	G	G	G	G	G	G	G	G	G	G	G	G	G	G	G	G	G	G	G	G	G	G	G	A	G	G	G	G	G	G	G
BOPA2_12_10218	C	C	C	C	C	C	G	C	C	C	G	C	C	C	C	C	C	C	C	C	C	C	G	G	G	C	C	C	C	G	G	G	G	G	C	G	C	C	C	G	G	G	C	C	G	C	C	C	C
BOPA2_12_10219	G	G	G	G	G	G	G	G	G	G	G	G	G	G	G	G	G	G	G	G	G	G	G	G	G	G	G	G	G	G	G	G	G	G	G	G	G	G	G	G	G	G	G	G	G	G	G	G	G
BOPA2_12_10222	G	C	C	C	G	C	G	C	G	C	G	G	G	C	C	C	C	C	C	C	C	C	C	C	C	C	C	C	C	C	C	G	G	G	C	G	C	C	G	G	G	G	C	C	C	C	C	C	C
BOPA2_12_10228	A	A	A	A	A	A	A	A	A	A	A	A	A	A	A	A	A	A	A	A	A	A	A	A	A	A	A	A	A	A	A	A	G	A	A	G	A	A	A	A	A	A	A	A	A	A	A	A	A
BOPA2_12_10230	G	G	G	G	G	G	G	G	G	G	G	G	G	G	G	G	G	G	G	G	G	G	G	G	G	G	G	G	G	G	G	G	G	G	G	G	G	G	G	G	G	G	G	G	G	G	G	G	G
BOPA2_12_10233	G	G	G	G	G	G	G	G	G	G	G	G	G	G	G	G	G	G	G	G	G	G	G	G	G	G	G	G	G	G	G	G	G	G	G	G	G	G	G	G	G	G	G	G	G	G	G	G	G
BOPA2_12_10235	A	C	C	C	C	C	C	C	C	C	A	C	C	A	C	C	A	A	A	A	C	C	C	C	C	C	C	C	C	C	C	C	C	C	C	A	A	A	A	A	A	C	C	C	C	A	C	C	C
BOPA2_12_10264	G	G	G	G	G	G	G	G	G	G	G	G	G	G	G	G	G	G	G	G	G	G	G	G	G	G	G	G	G	G	G	G	G	G	G	G	G	G	G	G	G	G	G	G	G	G	G	G	G
BOPA2_12_10267	A	A	A	A	A	A	G	G	G	A	A	A	G	A	A	A	A	A	A	A	A	A	A	A	A	A	A	A	A	A	A	A	A	A	A	A	A	A	A	A	A	A	A	A	A	A	A	A	A
BOPA2_12_10268	C	C	C	C	C	C	C	C	C	C	C	C	C	C	C	C	C	C	C	C	C	C	C	C	C	C	C	C	C	C	C	C	C	C	C	C	C	C	C	C	C	C	C	C	C	C	C	C	C
BOPA2_12_10271	C	C	C	C	G	C	C	C	G	C	C	G	C	C	C	C	C	C	C	C	C	C	C	C	C	G	C	C	C	C	C	G	C	G	C	C	C	C	C	G	C	C	C	C	C	C	C	C	C
BOPA2_12_10273	A	A	A	A	A	A	A	A	A	A	A	A	A	A	A	A	A	A	A	A	A	A	A	A	A	A	A	A	A	A	A	G	A	A	A	A	A	A	A	A	A	A	A	A	A	A	A	A	A
BOPA2_12_10278	A	G	G	G	G	G	G	G	G	G	G	G	G	G	G	G	G	G	G	G	G	G	A	G	G	G	G	G	G	G	G	G	G	G	G	G	G	G	G	G	G	G	G	G	G	G	G	G	G
BOPA2_12_10284	C	C	C	C	C	C	C	C	C	C	C	C	C	C	C	C	C	C	C	C	C	C	C	C	C	C	C	C	C	C	C	C	C	C	C	C	C	C	C	C	C	C	C	C	C	C	C	C	C
BOPA2_12_10296	G	A	A	A	G	A	G	G	G	A	G	G	G	G	G	A	A	G	G	G	A	A	G	A	A	A	A	A	A	A	A	A	A	A	A	A	A	G	A	A	A	G	A	A	A	G	A	A	A
BOPA2_12_10300	A	A	A	A	A	G	A	A	A	A	G	A	A	G	A	A	A	G	G	G	A	A	A	A	A	G	A	A	A	A	A	A	A	A	A	A	A	A	G	G	G	A	A	A	A	G	A	A	A
BOPA2_12_10306	A	A	A	A	A	A	A	A	A	A	A	A	A	A	A	A	A	A	A	A	A	A	A	A	A	A	A	A	A	A	A	A	A	A	A	A	A	A	A	A	A	A	A	A	A	A	A	A	A
BOPA2_12_10313	C	G	G	G	C	G	G	G	G	C	C	G	G	C	G	G	C	C	C	C	G	G	G	G	G	C	G	G	G	G	G	G	G	G	G	G	G	G	C	G	C	C	G	G	G	C	G	C	G
BOPA2_12_10314	C	C	C	C	C	C	C	C	C	C	C	C	A	C	C	C	C	C	C	C	C	C	C	C	C	C	C	C	C	C	C	A	A	C	C	A	A	C	C	C	C	C	C	C	C	C	C	C	C
BOPA2_12_10322	C	G	G	G	G	G	G	C	C	G	C	C	C	C	G	G	G	G	G	G	G	G	G	G	G	G	G	G	G	G	G	G	G	G	G	G	G	G	G	G	G	C	G	G	G	G	G	G	G
BOPA2_12_10330	C	A	A	A	A	A	A	A	C	A	C	A	C	A	A	A	C	A	C	A	A	A	A	A	A	A	A	A	A	A	A	C	A	A	A	A	A	A	A	A	A	A	A	A	A	C	A	A	A
BOPA2_12_10333	A	A	A	A	A	A	A	A	A	A	A	A	A	A	A	A	A	A	A	A	A	A	A	A	A	A	A	A	A	A	A	A	A	A	A	A	A	A	A	A	A	A	A	A	A	A	A	A	A
BOPA2_12_10337	G	G	G	G	G	G	G	G	G	G	G	G	G	G	G	G	G	G	G	G	G	G	G	G	G	G	G	G	G	G	G	G	G	G	G	G	G	G	G	G	G	A	G	G	G	G	G	G	G
BOPA2_12_10344	A	G	G	G	G	G	A	A	A	G	G	A	A	G	G	G	G	G	G	G	G	G	G	G	G	G	G	G	G	A	G	G	G	G	G	G	G	G	G	G	G	A	G	G	G	G	G	G	G
BOPA2_12_10345	G	A	A	A	A	A	A	A	A	A	A	A	A	A	A	A	A	A	A	A	A	A	A	A	A	A	A	A	A	A	A	A	A	A	A	A	A	A	A	A	A	A	A	A	A	A	A	A	A
BOPA2_12_10347	G	G	G	G	G	G	G	G	G	G	G	G	G	G	G	G	G	G	G	G	G	G	G	G	G	G	G	G	G	G	G	G	A	G	G	A	G	G	A	G	A	G	G	G	G	G	G	G	G
BOPA2_12_10348	A	A	A	A	A	A	A	T	A	A	A	A	A	A	A	A	A	A	A	A	A	A	A	A	T	A	A	A	A	T	A	A	A	A	A	A	A	A	A	A	A	T	A	A	A	A	A	A	A
BOPA2_12_10362	A	A	A	A	A	A	A	A	A	A	A	A	A	A	A	A	A	A	A	A	A	A	A	A	A	A	A	A	A	A	A	A	A	A	A	A	A	A	A	A	A	A	A	A	A	A	A	A	A
BOPA2_12_10368	C	C	A	A	A	A	A	A	A	A	A	A	A	A	A	A	C	A	A	C	A	C	A	A	A	A	A	A	A	C	A	A	C	A	A	C	A	A	C	A	C	C	A	A	A	A	A	A	A
BOPA2_12_10369	G	G	G	G	A	G	G	G	A	G	G	G	G	G	G	G	G	G	G	G	G	G	G	G	G	G	G	G	G	G	G	G	N	G	G	N	G	G	G	G	G	G	G	G	G	G	G	G	G
BOPA2_12_10378	A	A	G	G	G	G	G	A	A	G	A	A	A	G	G	A	G	G	G	G	G	G	G	G	G	G	G	G	G	G	G	G	G	G	G	G	G	G	G	G	G	A	G	G	G	G	G	G	G
BOPA2_12_10391	A	A	A	A	A	A	A	A	A	A	A	A	A	A	A	A	A	A	A	A	A	A	A	A	A	A	A	A	A	A	A	A	A	A	A	A	A	A	A	A	A	A	A	A	A	A	A	A	A
BOPA2_12_10392	G	G	G	G	G	G	G	G	G	G	G	G	G	G	G	G	G	G	G	G	G	G	G	G	G	G	G	G	G	G	G	G	G	G	G	G	G	G	G	G	G	G	G	G	G	G	G	G	G
BOPA2_12_10393	G	G	G	G	G	G	G	G	G	G	G	G	G	A	A	G	A	G	A	A	G	A	A	A	G	G	G	A	G	G	A	A	G	A	G	G	A	A	A	A	A	G	G	G	G	A	G	G	G
BOPA2_12_10406	C	C	C	C	C	C	C	C	C	C	G	C	C	C	C	G	C	C	C	C	C	C	C	C	C	C	C	C	C	C	C	C	C	C	C	C	C	C	C	C	C	C	C	C	C	C	C	C	C
BOPA2_12_10408	G	G	G	G	G	G	G	G	G	G	G	G	G	G	G	A	G	G	G	G	A	G	G	G	G	G	G	G	G	G	A	G	G	G	G	G	G	G	G	G	G	G	G	G	G	G	A	G	G
BOPA2_12_10410	G	G	G	G	G	G	G	G	G	G	G	G	C	G	G	G	G	G	G	G	G	G	G	G	G	G	G	G	G	G	G	G	G	G	G	G	G	G	G	G	G	G	G	G	G	G	G	G	G
BOPA2_12_10420	C	A	C	C	C	A	C	A	C	C	C	C	C	C	C	C	C	C	C	C	C	A	C	A	C	C	C	A	A	A	C	A	A	C	C	A	C	C	A	C	A	A	C	A	A	C	C	C	C
BOPA2_12_10426	C	C	C	C	C	C	C	C	C	C	C	C	C	C	C	C	C	C	C	C	C	C	C	C	C	C	C	C	C	G	C	C	C	C	C	C	C	C	G	C	G	C	C	C	C	C	C	C	C
BOPA2_12_10430	G	G	G	G	G	G	G	G	G	G	G	G	G	G	G	G	G	G	G	G	G	G	G	G	G	G	G	G	G	G	G	A	G	G	G	G	G	G	G	G	G	G	G	G	G	G	G	G	G
BOPA2_12_10447	C	C	C	A	C	C	C	A	C	C	C	C	A	A	C	C	C	C	C	A	C	C	A	A	C	C	A	C	C	C	C	C	C	C	C	C	C	C	C	A	C	A	C	C	C	A	C	C	A
BOPA2_12_10452	G	G	G	G	G	G	G	G	G	G	G	G	G	G	G	G	G	G	G	G	G	G	G	G	G	G	G	G	G	G	G	A	A	G	G	G	G	G	G	A	G	G	G	G	G	G	G	G	G
BOPA2_12_10459	A	G	G	G	A	G	A	G	A	G	A	A	A	G	G	G	G	G	G	G	G	G	G	G	G	G	G	G	G	G	G	A	A	G	G	A	G	G	G	A	G	A	G	G	G	G	G	G	G
BOPA2_12_10472	C	C	C	C	C	C	C	C	C	C	C	C	C	C	C	C	C	C	C	C	C	C	C	C	C	C	C	C	C	C	C	C	C	C	C	C	C	C	C	C	C	C	C	C	C	C	C	C	C
BOPA2_12_10474	A	G	G	G	G	G	G	G	A	G	A	A	A	G	G	G	A	A	A	G	G	G	G	G	G	G	G	G	G	G	G	A	G	G	G	G	G	G	G	G	G	G	G	G	G	A	G	G	G
BOPA2_12_10485	A	G	G	G	G	G	G	G	A	G	A	G	A	G	G	G	A	G	A	G	G	G	G	G	G	G	G	G	G	G	G	A	G	G	G	G	G	G	G	G	G	G	G	G	G	A	G	G	G
BOPA2_12_10487	C	C	C	C	C	C	C	C	C	C	C	C	A	C	C	C	C	C	C	C	A	A	C	C	C	C	C	C	C	A	C	A	C	A	C	C	C	A	C	C	C	C	C	C	C	C	C	C	C
BOPA2_12_10489	A	A	A	A	A	A	A	A	A	A	A	A	A	A	A	A	G	A	A	A	A	A	A	A	A	A	A	A	A	A	A	A	A	A	A	A	A	A	A	A	A	A	A	A	A	A	A	A	A
BOPA2_12_10491	A	A	A	A	A	A	A	A	G	A	A	G	G	A	A	A	A	A	A	A	A	A	A	A	A	A	A	A	A	A	A	G	G	A	A	G	G	A	A	A	A	A	A	A	A	A	A	A	A
BOPA2_12_10492	G	G	G	G	G	G	G	G	G	G	G	G	G	G	G	G	G	G	G	G	G	G	G	G	G	G	G	G	G	G	G	G	G	G	G	G	G	G	G	G	G	G	G	G	G	G	G	G	G
BOPA2_12_10493	G	G	G	G	G	G	G	G	G	G	G	G	G	G	G	G	G	G	G	G	G	G	G	G	G	G	G	G	G	G	G	G	G	G	G	G	G	G	G	G	G	G	G	G	G	G	G	G	G
BOPA2_12_10497	C	C	C	C	C	C	C	C	C	C	C	C	C	C	C	C	C	C	C	C	C	C	C	C	C	C	C	C	C	C	C	C	A	C	C	A	C	C	C	C	C	C	C	C	C	C	C	C	C
BOPA2_12_10499	G	G	G	G	G	G	G	A	A	A	A	A	A	G	A	G	G	G	G	G	G	G	G	A	G	A	G	G	G	G	G	G	G	G	G	G	G	G	G	G	G	A	G	A	G	G	G	A	G
BOPA2_12_10500	A	A	A	A	A	A	A	A	A	A	A	A	A	A	A	A	A	A	A	A	A	A	A	A	A	A	A	A	T	A	A	A	A	A	T	A	A	A	A	A	A	T	A	A	A	A	A	A	A
BOPA2_12_10502	G	G	G	G	G	G	G	G	G	G	G	G	A	G	G	G	G	G	G	G	G	G	G	G	G	G	G	G	G	G	G	G	G	G	G	G	G	G	G	G	G	G	G	G	G	G	G	G	G
BOPA2_12_10504	A	A	A	A	A	A	A	A	A	A	A	A	A	A	A	A	A	A	A	A	A	A	A	A	A	A	A	A	A	A	A	A	A	A	A	A	A	A	A	A	A	A	A	A	A	A	A	A	A
BOPA2_12_10505	C	C	A	C	C	C	A	C	C	C	C	C	C	C	C	C	C	C	A	C	C	C	C	C	C	C	C	C	C	A	C	A	C	A	C	C	C	C	A	A	A	A	C	C	C	C	C	C	C
BOPA2_12_10506	A	G	A	A	A	A	A	A	A	A	A	A	A	A	A	A	A	A	A	A	A	A	A	A	A	A	A	A	A	A	A	A	A	A	G	A	A	A	A	A	A	A	A	G	A	A	A	A	A
BOPA2_12_10508	A	G	G	G	A	G	G	A	A	G	A	A	A	A	G	G	G	G	G	G	G	G	G	G	G	G	G	G	G	G	G	G	G	A	G	G	G	G	G	G	G	G	G	G	G	G	G	G	G
BOPA2_12_10530	G	G	G	G	G	G	G	A	A	A	A	A	A	G	A	G	G	G	G	G	G	G	G	A	G	A	G	G	G	G	G	G	G	G	G	G	G	G	G	G	G	A	G	G	G	G	G	A	G
BOPA2_12_10532	C	C	C	C	C	C	C	C	C	C	C	C	G	G	C	C	C	C	C	C	C	C	C	C	C	C	C	C	C	C	C	C	G	C	C	G	C	C	C	C	C	C	C	C	C	C	C	C	C
BOPA2_12_10535	G	G	G	G	G	G	G	G	G	G	G	G	G	G	G	G	G	G	G	G	G	G	G	C	G	G	G	G	G	G	G	G	G	G	G	G	G	G	G	G	G	G	G	G	G	G	G	G	G
BOPA2_12_10542	N	A	A	A	A	A	N	A	A	A	A	A	A	A	A	A	A	A	A	A	A	A	A	A	A	A	A	A	A	A	A	N	A	N	A	A	A	A	A	N	A	A	A	A	A	A	A	A	A
BOPA2_12_10543	A	A	A	A	A	A	G	A	A	A	G	A	G	A	A	A	A	G	A	A	A	A	A	A	A	A	A	A	G	A	A	A	A	A	A	A	A	A	A	A	A	A	A	A	A	A	A	A	A
BOPA2_12_10545	C	C	C	A	C	C	C	C	C	C	C	C	C	C	C	C	A	A	A	A	C	C	C	C	C	C	C	C	C	C	C	C	A	C	C	A	C	C	C	C	C	A	C	C	C	A	C	C	C
BOPA2_12_10548	G	G	G	G	G	G	G	G	G	G	G	G	G	G	G	G	G	G	G	G	G	G	G	G	G	G	G	G	G	G	G	G	G	G	G	G	G	G	G	G	G	G	G	G	G	G	G	G	G
BOPA2_12_10554	A	C	C	C	C	C	C	A	A	C	A	A	A	C	A	C	C	C	C	C	C	C	A	C	C	C	C	C	C	C	C	C	A	C	C	C	C	C	C	C	C	C	C	C	C	C	C	C	C
BOPA2_12_10558	G	G	G	G	G	G	G	G	G	G	G	G	G	G	G	G	G	G	G	G	G	G	G	G	G	G	G	G	G	G	G	G	G	G	G	G	G	G	G	G	G	G	G	G	G	G	G	G	G
BOPA2_12_10562	A	A	A	A	A	G	A	A	A	A	A	A	A	G	A	A	A	A	A	A	A	A	A	A	A	A	A	A	A	G	A	G	A	G	A	A	A	A	G	A	G	G	A	A	A	A	A	A	A
BOPA2_12_10564	C	C	C	C	G	G	C	C	C	C	C	C	C	C	C	G	C	C	C	C	C	C	C	C	C	C	C	C	C	C	C	C	G	C	C	C	C	C	C	C	C	C	C	C	C	C	C	C	C
BOPA2_12_10579	C	C	C	C	A	C	A	A	C	C	A	A	A	C	C	C	A	C	C	C	C	C	A	A	A	A	A	C	A	C	C	C	C	C	C	C	C	C	C	A	C	C	C	C	C	C	C	C	C
BOPA2_12_10581	G	G	G	G	G	G	G	A	A	G	G	G	A	G	G	G	G	G	G	G	G	G	G	G	G	G	G	G	G	G	G	G	G	A	G	G	G	G	G	G	G	A	G	G	G	G	G	G	G
BOPA2_12_10583	A	G	A	A	A	A	A	A	A	A	A	A	A	A	G	A	A	A	A	A	A	G	A	A	A	A	A	G	A	A	A	A	G	A	A	G	G	A	A	A	A	A	A	A	A	A	A	A	A
BOPA2_12_10591	G	G	G	G	G	G	G	G	G	G	G	G	G	G	G	G	G	G	G	G	G	G	G	G	G	G	G	G	G	G	G	G	G	A	G	G	G	G	G	G	G	G	G	G	G	G	G	G	G
BOPA2_12_10592	A	A	G	A	A	A	G	G	A	A	G	A	G	A	A	G	G	G	G	A	G	G	A	G	A	A	A	A	G	G	G	G	G	G	G	G	G	A	A	G	A	G	G	G	G	G	G	A	G
BOPA2_12_10596	T	T	T	T	T	T	T	T	T	T	T	T	A	T	T	T	T	T	T	T	T	T	T	T	T	T	T	T	T	T	T	T	A	T	T	A	T	T	T	T	T	T	T	T	T	T	T	T	T
BOPA2_12_10605	G	G	G	G	G	G	A	A	A	G	G	G	A	G	G	G	G	G	G	G	G	G	G	G	G	G	G	G	G	G	G	G	G	G	G	G	G	G	G	G	G	A	G	G	G	G	G	G	G
BOPA2_12_10607	G	G	G	G	G	G	G	G	G	G	G	G	G	G	G	G	G	G	G	G	G	G	G	G	G	G	G	G	G	G	G	G	G	G	G	G	G	G	G	G	G	G	G	G	G	G	G	G	G
BOPA2_12_10609	A	C	A	A	A	A	A	A	A	C	C	A	C	C	C	A	C	A	A	A	C	A	A	A	A	A	A	A	A	A	A	A	C	C	C	C	C	A	A	A	A	A	A	A	C	C	A	C	A
BOPA2_12_10613	G	G	G	G	G	G	G	G	G	G	G	G	G	G	G	G	G	G	G	G	G	G	G	G	G	G	G	G	G	G	G	G	G	G	G	G	G	G	G	G	G	G	G	G	G	G	G	G	G
BOPA2_12_10615	A	A	A	A	A	A	A	A	A	A	A	A	A	A	A	A	A	A	A	A	A	A	A	A	A	A	A	A	A	A	A	A	A	A	A	A	A	A	A	A	A	C	A	A	A	A	A	A	A
BOPA2_12_10623	A	A	A	G	A	A	G	G	A	A	A	G	A	G	A	A	A	G	G	G	A	A	A	G	A	G	G	A	A	A	A	A	A	A	A	A	A	A	A	A	A	A	A	A	A	G	A	A	G
BOPA2_12_10626	A	A	A	A	A	A	A	A	A	A	A	A	A	A	A	A	A	A	A	A	A	A	A	A	A	A	A	A	A	A	A	A	A	A	A	A	A	A	A	A	A	A	A	A	A	A	A	A	A
BOPA2_12_10629	A	A	A	A	A	A	A	A	A	A	A	A	A	A	A	A	A	A	A	A	A	A	A	A	A	A	A	A	A	A	A	A	A	A	A	A	A	A	A	A	A	A	A	A	A	A	A	A	A
BOPA2_12_10633	G	G	G	G	G	G	G	G	C	G	G	C	G	G	G	G	G	G	G	G	G	G	G	G	G	G	G	G	G	G	G	G	G	G	G	G	G	G	G	G	G	G	G	G	G	G	G	G	G
BOPA2_12_10634	G	G	G	G	G	G	G	G	A	G	G	A	G	G	G	G	G	G	G	G	G	G	G	G	G	G	G	G	G	G	G	A	G	G	G	G	G	G	G	G	G	G	G	G	G	G	G	G	G
BOPA2_12_10636	G	G	G	A	G	G	G	G	A	G	G	A	G	A	G	G	G	G	A	G	G	G	G	G	G	G	G	A	A	G	G	G	G	G	G	G	A	G	A	G	A	G	A	G	G	A	G	G	G
BOPA2_12_10637	A	A	A	A	A	A	A	A	A	A	A	A	A	A	A	A	A	A	A	A	A	A	A	A	A	A	A	A	A	A	A	A	A	A	A	A	A	A	A	A	A	A	A	A	A	A	A	A	A
BOPA2_12_10640	C	C	C	C	C	C	C	C	C	C	C	C	C	C	C	C	C	C	C	C	C	C	C	C	C	C	C	C	C	C	C	A	C	C	C	C	C	C	C	C	C	C	C	C	C	C	C	C	C
BOPA2_12_10649	A	C	C	C	A	C	A	A	A	C	A	A	A	A	C	C	C	C	C	C	C	C	C	C	C	A	C	A	A	C	C	C	A	C	C	A	C	C	C	C	C	A	C	C	C	C	C	C	C
BOPA2_12_10652	C	C	C	C	C	C	C	C	C	C	C	C	C	C	C	C	C	C	C	C	C	C	C	C	C	C	C	C	C	C	C	C	C	C	A	C	C	A	C	C	C	C	A	A	C	C	C	C	C
BOPA2_12_10655	G	G	G	G	G	G	G	G	A	G	G	G	A	G	G	G	G	G	G	G	G	G	G	G	G	G	G	G	G	G	G	G	G	G	G	G	G	G	G	G	G	G	G	G	G	G	G	G	G
BOPA2_12_10662	A	T	T	T	A	T	A	A	A	T	A	A	A	A	T	T	T	T	T	T	T	T	T	T	T	T	A	T	T	A	T	A	A	T	T	A	T	T	T	T	T	A	T	T	A	T	T	T	T
BOPA2_12_10666	A	A	G	A	A	G	G	G	G	G	G	G	A	A	G	G	A	G	A	A	G	G	A	G	G	G	G	G	G	A	G	A	G	A	G	G	A	A	G	A	G	A	G	G	G	A	G	G	G
BOPA2_12_10670	C	C	G	C	C	C	G	C	C	G	C	G	C	C	C	C	C	C	C	C	C	C	C	C	C	C	C	C	C	C	C	C	G	C	C	G	C	C	C	C	C	G	C	C	C	C	C	G	C
BOPA2_12_10674	G	G	G	G	G	G	G	G	G	G	G	G	G	G	G	G	G	G	G	G	G	G	G	G	G	G	A	G	G	G	G	A	A	G	G	A	G	G	A	G	A	G	G	A	G	G	G	G	G
BOPA2_12_10677	A	A	A	A	A	A	A	A	A	A	A	A	A	A	A	A	A	A	A	A	A	A	A	A	A	A	A	A	A	A	A	C	A	A	A	A	A	A	A	A	A	A	A	A	A	A	A	A	A
BOPA2_12_10678	A	A	A	A	A	A	A	A	A	A	A	A	A	A	A	A	A	A	A	A	A	A	A	A	A	A	A	A	A	A	A	A	A	A	A	A	A	A	A	A	A	A	A	A	A	A	A	A	A
BOPA2_12_10689	A	A	A	A	A	A	A	A	A	A	A	A	A	A	A	A	A	A	A	A	A	A	A	A	A	A	A	A	A	A	A	G	A	G	A	A	A	A	A	A	A	A	A	A	A	A	A	A	A
BOPA2_12_10693	G	G	G	G	A	A	G	G	G	G	G	G	G	G	G	G	G	G	G	G	G	G	G	G	G	G	G	G	G	G	G	G	A	G	G	A	G	G	G	A	G	G	G	G	G	G	G	G	G
BOPA2_12_10696	G	G	G	G	G	A	G	G	G	G	A	A	A	G	G	G	G	G	G	G	G	G	G	G	G	G	G	G	G	G	A	G	A	G	G	A	G	G	G	G	G	A	G	G	A	G	G	G	G
BOPA2_12_10698	G	G	G	G	A	G	G	G	A	G	G	G	A	G	G	G	G	G	G	G	G	G	G	G	G	G	G	G	G	G	G	A	A	A	G	A	G	G	A	A	A	G	G	G	G	G	G	G	G
BOPA2_12_10704	A	G	G	G	A	G	G	G	G	G	G	G	G	G	A	G	G	G	G	G	G	A	G	G	G	G	G	G	G	G	G	G	G	G	G	G	G	A	A	G	A	G	G	G	G	G	G	A	G
BOPA2_12_10713	A	G	G	G	A	G	A	G	A	G	A	A	A	G	G	G	G	G	G	G	G	G	G	G	G	G	G	G	G	G	G	A	A	G	G	A	G	G	G	A	G	A	G	G	G	G	G	G	G
BOPA2_12_10715	C	G	C	C	C	G	C	C	C	C	C	C	C	C	C	C	C	C	C	C	C	C	C	C	C	G	C	C	C	C	C	C	C	C	C	C	C	C	C	C	C	C	C	C	C	C	C	C	C
BOPA2_12_10717	A	A	A	G	G	A	A	G	A	A	A	A	A	A	A	A	G	G	G	G	A	A	A	A	A	A	A	A	A	A	A	A	G	A	A	G	A	G	A	G	A	A	A	A	A	G	A	A	A
BOPA2_12_10718	G	G	G	G	G	G	G	G	G	G	G	G	G	G	G	G	G	G	G	G	G	G	G	G	G	G	G	G	G	G	G	G	G	G	G	G	G	G	G	G	G	G	G	G	G	G	G	G	G
BOPA2_12_10719	A	C	A	A	A	A	A	A	A	A	A	A	A	A	A	A	A	A	A	A	A	A	A	C	A	A	A	A	A	A	C	A	A	A	A	A	A	A	A	A	A	A	C	A	A	A	A	A	A
BOPA2_12_10725	C	C	C	C	C	C	C	C	C	C	C	C	C	C	C	C	C	C	C	C	C	C	C	C	C	C	C	C	C	C	C	C	C	C	C	C	C	C	C	C	C	C	C	C	C	C	C	C	C
BOPA2_12_10732	G	G	G	G	G	G	G	G	G	G	G	G	G	G	G	G	G	G	G	G	G	G	G	G	G	G	G	G	G	G	G	G	G	G	G	G	G	G	G	G	G	G	G	G	G	G	G	G	G
BOPA2_12_10735	A	A	A	A	A	A	A	A	A	A	A	A	A	A	A	A	A	A	A	A	A	A	A	A	A	A	A	A	A	A	A	A	A	A	A	A	A	A	A	A	A	A	A	C	A	A	A	A	A
BOPA2_12_10739	G	A	A	A	A	A	A	A	G	A	A	G	A	A	A	A	A	A	A	A	A	A	A	A	A	A	A	A	A	A	A	G	G	G	A	G	A	A	A	A	A	A	A	A	A	A	A	A	A
BOPA2_12_10746	G	G	A	G	G	G	A	G	G	G	G	G	A	G	G	G	G	A	G	G	G	G	G	G	G	G	G	G	A	G	G	G	G	G	G	G	G	G	G	G	G	G	G	G	G	G	G	G	G
BOPA2_12_10752	A	A	A	G	A	G	A	A	A	A	A	A	A	A	A	A	A	A	G	A	A	A	G	G	A	A	A	A	A	A	A	G	G	G	A	G	G	A	A	A	A	A	A	A	A	G	A	A	A
BOPA2_12_10758	G	A	G	G	A	A	G	G	G	A	A	G	A	A	A	A	A	G	A	A	A	A	A	A	A	G	G	A	A	G	A	G	A	G	G	A	A	A	A	G	A	G	A	G	A	A	A	A	G
BOPA2_12_10769	A	A	A	A	A	G	A	A	G	A	G	G	A	A	A	G	A	A	A	A	A	A	A	A	A	A	A	A	A	A	A	A	G	A	A	G	A	A	A	A	A	A	A	A	A	A	A	A	A
BOPA2_12_10777	A	A	A	G	A	A	A	A	A	A	A	A	G	G	A	A	A	G	A	A	A	A	A	A	A	A	A	A	A	A	A	G	A	A	A	A	A	A	A	A	A	A	A	A	A	G	A	A	A
BOPA2_12_10784	C	C	C	C	C	C	C	C	C	C	C	C	C	C	C	C	C	C	C	C	C	C	C	C	C	C	C	C	C	C	C	C	C	C	C	C	C	C	C	C	C	C	C	C	C	C	C	C	C
BOPA2_12_10792	A	A	A	A	A	A	A	A	A	A	A	N	N	A	A	A	N	N	A	N	A	A	N	N	N	A	A	A	A	A	A	N	N	N	A	N	A	A	A	N	A	A	A	A	A	A	A	A	A
BOPA2_12_10803	A	A	A	G	G	A	G	A	A	A	A	A	A	A	A	A	A	G	A	A	A	A	A	A	A	G	G	A	A	A	A	A	A	A	A	A	A	A	A	A	A	A	A	A	A	A	A	A	G
BOPA2_12_10808	G	G	G	G	G	A	G	G	G	G	G	G	G	G	G	G	G	G	G	G	G	G	G	G	G	G	G	G	G	G	G	G	A	G	G	A	G	G	G	A	G	G	G	G	G	G	G	G	G
BOPA2_12_10810	T	T	T	T	T	T	T	T	T	T	T	T	T	T	T	T	T	T	T	T	T	T	T	T	T	T	T	T	T	T	T	T	T	T	T	T	T	T	T	T	T	T	T	T	T	T	T	T	T
BOPA2_12_10824	A	A	G	G	G	G	G	G	G	G	G	G	G	G	G	G	G	G	G	G	G	G	G	G	G	G	G	G	G	G	G	G	A	G	G	G	G	A	G	G	G	G	G	G	G	G	G	G	G
BOPA2_12_10836	G	G	G	G	G	G	G	G	G	G	G	G	G	G	G	G	G	G	G	G	G	G	G	G	G	G	G	G	G	G	G	G	A	G	G	G	G	G	G	G	G	A	G	G	G	G	G	G	G
BOPA2_12_10844	C	C	A	A	C	C	A	C	A	A	C	A	A	A	C	C	A	A	C	A	C	C	C	C	A	C	C	C	C	C	C	C	A	C	C	A	C	C	C	A	C	C	C	C	C	C	C	A	C
BOPA2_12_10847	G	G	G	G	G	G	G	G	G	G	G	G	G	G	G	G	G	G	G	G	G	G	G	G	G	G	G	G	G	A	G	G	G	G	G	G	G	G	A	G	A	G	G	G	G	G	G	G	G
BOPA2_12_10850	A	A	A	A	A	A	A	A	A	A	A	A	A	A	A	A	A	A	A	A	A	A	A	A	A	A	A	A	A	A	A	A	A	A	A	A	A	A	A	A	A	A	A	A	A	A	A	A	A
BOPA2_12_10857	A	C	C	C	C	C	C	C	C	C	A	C	C	A	C	C	C	C	C	C	C	C	C	C	C	C	C	C	C	C	C	C	C	C	C	C	C	C	C	C	C	C	C	C	C	C	C	C	C
BOPA2_12_10859	A	G	G	A	A	A	A	G	A	G	A	A	A	A	G	A	G	G	G	G	G	A	G	G	G	A	G	G	G	G	G	G	A	G	G	A	G	G	G	G	G	G	G	G	G	G	G	G	G
BOPA2_12_10860	A	G	G	G	G	G	G	A	A	G	A	A	A	G	G	G	G	G	G	G	G	G	G	G	G	G	G	A	G	G	G	G	G	G	G	G	G	G	G	G	G	A	G	G	G	G	G	G	G
BOPA2_12_10864	G	G	G	G	G	G	G	G	G	G	G	G	G	G	G	G	G	G	G	G	G	G	G	G	G	G	G	G	G	G	G	G	A	G	G	A	G	A	G	G	G	G	G	G	G	G	G	G	G
BOPA2_12_10878	G	G	G	G	G	G	G	G	G	G	G	G	G	G	G	G	G	G	G	G	G	G	G	G	G	G	G	G	G	G	G	A	G	G	G	G	G	G	G	G	G	G	G	G	G	G	G	G	G
BOPA2_12_10883	A	A	A	A	A	A	A	A	A	A	A	A	A	A	A	A	A	A	A	A	A	A	A	A	A	A	A	A	A	A	A	A	A	A	A	A	A	A	A	A	A	A	A	A	A	A	A	A	A
BOPA2_12_10887	G	G	G	G	G	G	G	G	G	G	G	G	G	G	G	G	G	G	G	G	G	G	G	G	G	G	G	G	G	G	G	G	G	G	G	G	G	G	G	G	G	G	G	G	G	G	G	G	G
BOPA2_12_10888	G	G	G	G	G	G	G	G	G	G	G	G	G	G	G	G	G	G	G	G	G	G	G	G	G	G	G	G	G	G	G	G	A	G	G	A	G	G	G	G	G	A	G	G	G	G	G	G	G
BOPA2_12_10897	G	G	A	G	G	G	G	A	G	G	G	A	G	G	G	G	G	G	G	G	G	G	G	G	G	G	G	G	A	G	G	G	G	G	G	G	G	G	A	A	A	A	G	G	G	G	G	G	G
BOPA2_12_10904	A	A	A	A	A	A	A	A	A	A	A	A	A	A	A	A	A	A	A	A	A	A	A	A	A	A	A	A	A	A	A	G	A	A	A	A	A	A	A	A	A	A	A	A	A	A	A	A	A
BOPA2_12_10905	G	G	G	G	A	G	A	A	G	G	G	G	A	G	G	G	G	G	G	G	G	G	G	G	G	G	G	G	G	A	A	G	A	G	G	A	G	G	A	A	A	A	G	G	G	G	G	G	G
BOPA2_12_10910	G	G	G	G	G	G	A	A	A	G	A	A	A	G	G	G	A	A	A	A	G	G	G	G	G	G	G	A	A	A	G	G	G	G	G	G	A	G	A	G	A	A	G	G	G	A	G	G	G
BOPA2_12_10915	G	G	G	G	G	G	A	G	G	G	G	A	G	G	G	G	G	A	G	G	G	G	A	G	G	A	G	G	G	G	G	G	G	G	G	G	G	G	G	A	G	A	G	G	G	G	G	G	G
BOPA2_12_10923	A	A	A	A	A	A	A	A	A	A	A	A	A	A	A	A	A	A	A	A	C	C	C	A	A	A	C	C	C	A	C	A	C	A	C	C	A	A	A	A	A	C	C	C	C	A	C	A	A
BOPA2_12_10927	A	A	A	A	A	A	A	A	A	A	A	A	A	A	A	A	A	A	A	A	A	A	A	A	A	A	A	A	G	A	A	G	G	A	A	G	A	A	A	A	A	A	A	A	A	A	A	A	A
BOPA2_12_10930	A	G	G	G	G	G	G	A	G	G	A	G	G	G	G	G	G	G	G	G	G	G	G	G	G	G	G	G	G	G	G	G	G	G	G	G	G	G	G	G	G	A	G	G	G	G	G	G	G
BOPA2_12_10936	A	G	A	G	G	A	A	G	G	G	A	G	A	A	A	A	A	A	A	A	G	G	A	G	G	A	G	A	A	A	G	A	G	A	G	G	G	A	A	A	A	A	G	A	G	A	G	G	A
BOPA2_12_10937	C	C	C	C	C	C	C	C	C	C	C	C	C	C	C	C	C	C	C	C	C	C	C	C	C	C	C	C	C	G	C	G	G	C	C	G	C	C	C	C	C	C	G	C	C	C	C	C	C
BOPA2_12_10938	G	C	C	C	C	C	C	C	C	C	C	C	C	G	C	C	C	G	G	G	C	C	C	C	C	C	C	C	C	C	C	C	C	C	C	C	C	C	C	N	C	G	C	C	C	G	C	C	C
BOPA2_12_10948	G	G	G	G	G	A	G	G	G	G	G	G	G	G	G	G	G	G	G	G	G	G	G	G	G	A	G	G	A	G	G	G	A	G	G	A	G	G	G	G	G	A	G	G	G	G	G	G	G
BOPA2_12_10950	G	G	G	G	G	G	G	G	G	G	G	G	G	G	G	G	G	G	G	G	A	A	G	G	G	G	G	G	G	A	G	G	G	A	G	G	G	A	G	G	G	G	G	G	G	G	G	G	G
BOPA2_12_10953	A	A	A	A	A	A	A	A	A	A	A	A	A	A	A	A	A	A	A	A	A	A	A	A	A	A	A	A	A	A	A	A	G	A	A	G	A	A	A	A	A	A	A	A	A	A	A	A	A
BOPA2_12_10959	C	C	C	C	C	C	C	C	A	C	A	A	C	C	C	C	C	C	C	C	C	C	C	C	C	C	C	C	C	C	A	C	C	C	C	C	C	C	C	C	C	A	C	C	C	C	C	C	C
BOPA2_12_10968	G	G	G	G	G	G	G	G	G	G	G	G	A	A	G	G	G	G	G	G	G	G	G	G	G	G	G	G	G	G	G	G	G	G	G	G	G	G	G	G	G	G	G	G	G	G	G	G	G
BOPA2_12_10969	C	G	C	G	G	C	C	G	G	G	C	G	C	C	G	C	C	C	C	C	G	G	C	G	G	C	G	C	C	C	G	C	G	C	G	G	G	C	C	C	C	C	G	C	G	C	G	G	C
BOPA2_12_10973	G	G	G	A	G	G	A	G	A	A	G	G	G	G	G	G	G	G	G	G	G	G	A	G	G	G	A	G	G	A	G	A	A	G	A	A	G	A	A	A	A	G	G	G	G	G	G	G	A
BOPA2_12_10979	A	G	A	G	G	G	A	A	A	G	G	A	A	G	A	G	G	G	G	G	A	A	G	A	G	G	A	A	A	A	A	A	G	A	A	G	A	A	A	A	A	G	A	A	A	G	A	G	A
BOPA2_12_10981	A	A	A	A	A	A	A	A	A	A	A	A	A	A	A	A	A	C	A	C	A	A	A	A	A	A	A	A	A	A	A	C	A	A	A	A	C	A	A	C	A	A	A	A	A	C	A	A	A
BOPA2_12_11008	C	C	C	N	N	C	N	N	N	N	N	N	N	N	C	C	N	N	N	N	C	C	N	C	N	C	C	C	N	N	C	N	N	C	C	N	N	N	C	N	C	N	C	C	C	N	C	N	N
BOPA2_12_11011	G	G	G	A	G	G	G	G	A	G	G	A	G	A	G	G	A	G	A	A	G	G	A	G	G	A	G	G	G	A	G	G	G	G	G	G	A	G	G	G	G	G	A	G	A	A	G	G	G
BOPA2_12_11018	G	G	G	G	G	G	G	G	G	G	G	G	G	G	G	G	G	G	G	G	G	G	G	G	G	G	G	G	G	G	A	G	G	G	G	G	G	G	G	G	G	G	A	G	G	G	G	G	G
BOPA2_12_11020	G	G	G	G	G	G	G	G	G	G	G	G	G	G	G	G	G	G	G	G	G	G	G	G	G	G	G	G	G	G	G	G	G	G	G	G	G	G	G	G	G	G	G	G	G	G	G	G	G
BOPA2_12_11030	T	T	T	T	T	T	T	T	T	T	T	T	T	T	T	T	T	T	T	T	T	T	T	T	T	T	T	T	T	T	T	T	T	T	T	T	T	T	T	T	T	T	T	T	T	T	T	T	T
BOPA2_12_11035	C	G	C	C	C	C	C	C	C	C	C	C	C	C	C	C	C	C	C	C	C	C	C	C	C	C	C	C	C	G	C	G	G	G	C	G	C	C	C	C	C	C	C	C	C	C	C	C	C
BOPA2_12_11036	N	N	N	N	N	N	N	N	N	N	N	N	N	N	N	N	N	N	N	N	N	N	N	N	N	N	N	N	N	N	N	N	N	N	N	N	N	N	N	N	N	N	N	N	N	N	N	N	N
BOPA2_12_11039	A	A	A	A	A	A	A	A	A	A	A	A	A	A	A	A	A	A	A	A	A	A	A	A	A	A	A	A	A	A	A	A	G	A	A	G	A	A	A	A	A	A	A	A	A	A	A	A	A
BOPA2_12_11044	C	C	C	C	C	C	C	C	C	C	C	C	C	C	C	C	C	C	C	C	C	C	C	C	C	C	C	C	C	A	C	A	C	C	C	C	C	C	A	C	A	A	C	C	C	C	C	C	C
BOPA2_12_11045	G	G	G	G	G	G	G	G	G	G	G	G	G	G	G	G	G	G	G	G	G	G	G	G	G	G	G	G	G	G	G	G	G	G	G	G	G	G	G	G	G	G	G	G	G	G	G	G	G
BOPA2_12_11047	A	A	A	A	A	A	A	A	A	A	A	A	A	A	A	A	A	A	A	A	A	A	A	A	A	A	A	A	A	A	A	A	A	A	A	A	A	A	A	A	A	G	A	A	A	A	A	A	A
BOPA2_12_11051	A	A	A	A	G	A	A	G	A	A	A	G	A	A	A	A	A	A	A	A	A	A	A	A	A	A	A	A	A	A	A	A	A	A	A	A	A	A	A	G	A	G	A	A	A	A	A	A	A
BOPA2_12_11055	A	A	A	A	A	A	A	A	A	A	A	A	A	A	A	A	A	A	A	A	A	A	A	C	A	A	A	A	A	A	A	A	A	A	A	A	A	A	A	A	A	A	A	A	A	A	A	A	A
BOPA2_12_11062	G	G	G	G	G	G	G	G	G	G	G	G	G	G	G	G	G	G	G	G	G	G	G	G	G	G	G	G	G	G	G	G	G	G	G	G	G	G	G	G	G	G	G	G	G	G	G	G	G
BOPA2_12_11063	C	C	C	C	A	C	C	C	C	C	A	C	C	C	C	C	C	C	C	C	C	C	C	C	C	C	C	C	C	C	C	C	A	C	C	A	C	C	C	C	C	C	C	C	C	C	C	C	C
BOPA2_12_11069	G	G	G	G	G	G	G	G	G	G	G	G	G	G	G	G	G	G	G	G	G	G	G	G	G	G	G	G	G	G	G	G	G	G	G	G	G	G	G	G	G	G	G	G	G	G	G	G	G
BOPA2_12_11077	A	A	A	A	A	A	A	A	A	A	A	A	A	A	A	A	A	A	A	A	A	A	A	A	A	A	A	A	A	A	A	A	A	A	A	A	A	A	A	A	A	A	A	A	A	A	A	A	A
BOPA2_12_11078	G	G	G	G	G	G	G	G	G	G	G	G	G	G	G	G	G	G	G	G	G	G	G	G	G	G	G	G	G	G	G	G	G	G	G	G	G	G	G	G	G	G	G	G	G	G	G	G	G
BOPA2_12_11089	G	G	G	G	G	G	G	G	G	G	G	G	G	G	G	G	G	G	G	G	G	G	G	G	G	G	G	G	G	G	G	G	G	G	G	G	G	G	G	G	G	G	G	G	G	G	G	G	G
BOPA2_12_11095	G	G	G	G	G	G	G	G	G	G	G	G	G	G	G	G	G	G	G	G	G	A	G	G	G	G	G	G	G	G	G	G	G	G	G	G	G	G	G	G	G	G	G	G	G	G	G	G	G
BOPA2_12_11096	A	A	A	A	A	A	A	A	A	A	A	A	A	A	A	A	A	A	A	A	A	A	A	A	A	A	A	A	C	A	A	A	A	A	A	A	A	A	A	A	A	A	A	A	A	A	A	A	A
BOPA2_12_11102	A	A	A	A	A	A	A	A	A	A	A	A	A	A	A	A	A	A	A	A	A	A	A	A	A	A	A	A	A	A	A	A	A	A	A	A	A	A	A	A	A	A	A	A	A	A	A	A	A
BOPA2_12_11103	C	C	C	C	C	C	C	C	C	C	C	C	C	C	C	C	C	C	C	C	C	C	C	C	C	C	C	C	C	C	C	C	C	C	C	C	C	C	C	C	C	G	C	C	C	C	C	C	C
BOPA2_12_11104	A	A	A	A	A	A	A	A	A	A	A	A	A	A	A	A	A	A	A	A	A	A	A	A	A	A	A	A	A	A	A	A	T	A	A	T	A	A	A	A	A	A	A	A	A	A	A	A	A
BOPA2_12_11107	G	G	G	G	G	G	G	G	G	A	G	G	G	G	G	G	G	G	G	G	G	G	G	G	G	G	G	G	G	G	G	G	G	G	G	G	G	G	G	G	G	A	G	G	G	G	G	A	G
BOPA2_12_11108	G	G	G	G	G	G	G	G	G	G	G	G	G	G	G	G	G	G	G	G	G	G	G	G	G	G	G	G	G	G	G	G	G	G	G	G	G	G	G	G	G	G	G	G	G	G	G	G	G
BOPA2_12_11112	N	N	N	N	N	N	N	N	N	N	N	N	N	N	N	N	N	N	N	N	N	N	N	N	N	N	N	N	N	N	N	N	N	N	N	N	N	N	N	N	N	N	N	N	N	N	N	N	N
BOPA2_12_11117	T	T	T	T	T	T	T	T	T	T	T	T	T	T	T	T	T	T	T	T	T	T	T	T	T	T	T	T	T	T	T	T	T	T	T	T	T	T	T	T	T	T	T	T	T	T	T	T	T
BOPA2_12_11121	T	T	T	T	T	T	T	T	T	T	T	T	T	A	T	T	T	T	T	T	T	T	T	T	T	T	T	T	T	T	T	T	A	T	T	A	T	T	T	T	T	T	T	T	A	T	T	T	T
BOPA2_12_11131	A	A	A	A	A	A	A	A	A	A	A	A	A	A	A	A	A	A	A	A	A	A	A	A	A	A	A	A	A	A	A	A	A	A	A	A	A	A	A	A	A	A	A	A	A	A	A	A	A
BOPA2_12_11134	G	G	A	G	G	G	G	G	G	G	G	G	G	G	G	G	G	G	A	G	G	G	G	G	G	G	G	G	G	G	G	G	G	G	G	G	G	G	G	G	G	G	G	G	G	A	G	G	G
BOPA2_12_11138	A	A	A	A	A	A	A	A	A	A	A	A	A	A	A	A	A	A	A	A	A	A	A	A	A	A	A	A	A	A	A	A	A	A	A	A	A	A	A	A	A	A	A	A	A	A	A	A	A
BOPA2_12_11139	G	G	G	G	G	G	G	G	G	G	G	G	G	G	G	G	G	G	G	G	G	G	G	G	G	G	G	G	G	G	G	G	G	G	G	G	G	G	G	G	G	G	G	G	G	G	G	G	G
BOPA2_12_11140	G	G	G	G	G	G	G	G	G	G	G	G	G	G	G	G	G	G	G	G	G	G	G	G	G	G	G	G	G	G	G	G	G	G	G	G	G	G	G	G	G	G	G	G	G	G	G	G	G
BOPA2_12_11144	A	A	G	G	G	G	G	G	G	G	G	G	G	A	G	G	G	G	A	A	G	G	G	A	G	G	G	G	G	G	G	A	G	A	G	G	G	G	G	G	G	G	G	G	G	A	G	G	G
BOPA2_12_11146	T	T	T	T	A	T	T	A	A	T	T	T	A	T	T	T	T	T	T	T	T	T	T	T	T	T	T	T	T	T	T	T	T	T	T	T	T	T	T	T	T	A	T	T	T	T	T	T	T
BOPA2_12_11150	G	G	G	G	G	G	G	G	G	G	G	G	G	G	G	G	G	G	G	G	G	G	G	G	G	G	G	G	G	G	G	G	G	G	G	G	G	G	G	G	G	G	G	G	G	G	G	G	G
BOPA2_12_11151	G	G	G	G	G	G	G	G	G	G	G	G	G	G	G	G	G	G	G	G	G	G	G	G	G	G	G	G	G	G	G	G	G	G	G	G	G	G	G	G	G	G	G	G	G	G	G	G	G
BOPA2_12_11152	G	G	G	G	G	G	G	G	G	G	G	G	G	G	G	G	G	G	G	G	G	G	G	G	G	G	G	G	G	G	G	G	G	G	G	G	G	G	G	G	G	G	G	G	G	G	G	G	G
BOPA2_12_11154	A	A	A	A	G	G	G	A	A	A	G	G	G	G	G	A	A	A	A	A	A	A	A	A	A	A	A	A	A	G	A	G	A	G	A	A	A	G	G	G	G	A	A	A	A	A	A	A	A
BOPA2_12_11163	A	A	A	A	A	A	A	A	A	A	A	A	A	A	A	A	A	A	A	A	A	A	A	A	A	A	A	A	A	A	A	A	A	A	A	A	A	A	A	A	A	A	A	A	A	A	A	A	A
BOPA2_12_11164	G	G	G	G	G	G	G	G	G	G	G	G	G	G	G	G	G	G	G	G	G	G	G	G	G	G	G	G	G	G	G	G	G	G	G	G	G	G	G	G	G	G	G	G	G	G	G	G	G
BOPA2_12_11169	N	N	N	N	N	N	N	N	N	N	N	N	N	N	N	N	N	N	N	N	N	N	N	N	N	N	N	N	N	N	N	N	N	N	N	N	N	N	N	N	N	N	N	N	N	N	N	N	N
BOPA2_12_11171	C	C	C	C	C	C	C	C	C	C	C	C	C	C	C	C	C	C	C	C	C	C	C	C	C	C	C	C	C	C	C	C	C	C	C	C	C	C	C	C	C	C	C	C	C	C	C	C	C
BOPA2_12_11173	A	A	A	A	A	A	A	A	A	A	A	A	A	A	A	A	A	A	A	A	A	A	A	A	A	A	A	A	A	A	A	A	A	A	A	A	A	A	A	A	A	A	A	A	A	A	A	A	A
BOPA2_12_11175	C	C	C	C	C	C	C	C	C	C	C	C	C	C	C	C	C	C	C	C	C	C	C	C	C	C	C	C	C	C	C	C	C	C	C	C	C	C	C	C	C	C	C	C	C	C	C	C	C
BOPA2_12_11181	G	G	G	G	G	G	G	G	G	G	G	G	G	G	G	G	G	G	G	G	G	G	G	G	G	G	G	G	G	G	G	G	G	G	G	G	G	G	G	G	G	G	G	G	G	G	G	G	G
BOPA2_12_11183	G	A	A	A	G	A	A	A	A	A	A	A	A	A	A	A	A	A	A	A	A	A	A	A	A	A	A	A	A	A	A	A	A	A	A	A	A	A	A	A	A	A	A	A	A	A	A	A	A
BOPA2_12_11184	G	G	G	G	G	G	G	G	G	G	G	G	G	G	G	G	G	G	G	G	G	G	G	G	G	G	G	G	G	G	G	G	G	G	G	G	G	G	G	G	G	G	G	G	G	G	G	G	G
BOPA2_12_11190	C	C	C	C	C	C	C	C	C	C	C	C	C	C	C	C	C	C	C	C	C	C	C	C	C	C	C	C	C	C	C	C	C	C	C	C	C	C	C	C	C	C	C	C	C	C	C	C	C
BOPA2_12_11192	A	A	A	A	A	A	A	A	A	A	A	A	A	A	A	A	A	A	A	A	A	G	A	A	G	A	A	A	A	A	A	A	A	A	A	A	A	A	A	A	A	A	A	G	A	A	A	A	A
BOPA2_12_11194	A	A	A	A	A	A	A	A	A	A	A	A	A	A	A	A	A	A	A	A	A	A	A	A	A	A	A	A	A	A	A	A	A	A	A	A	A	A	A	A	A	A	A	A	A	A	A	A	A
BOPA2_12_11202	G	G	G	G	G	G	G	G	G	G	G	G	G	G	G	G	G	G	G	G	G	G	G	G	G	G	G	G	G	G	G	G	G	G	G	G	G	G	G	G	G	G	G	G	G	G	G	G	G
BOPA2_12_11208	G	G	A	G	G	G	G	G	G	G	G	G	G	G	G	A	G	G	G	G	G	A	G	G	G	G	G	G	G	G	G	G	G	G	G	G	G	G	G	G	G	G	G	G	G	G	G	G	G
BOPA2_12_11209	C	G	G	G	G	G	G	G	G	G	G	G	G	C	G	G	G	C	C	C	G	G	G	G	G	G	G	G	G	G	G	G	G	G	G	G	G	G	G	C	G	C	G	G	G	C	G	G	G
BOPA2_12_11232	T	T	T	T	T	T	T	T	T	T	T	T	T	T	T	T	T	T	T	T	T	T	T	T	T	T	T	T	T	T	T	T	T	T	T	T	T	T	T	T	T	T	T	T	T	T	T	T	T
BOPA2_12_11233	G	G	G	G	G	G	G	G	G	G	G	G	G	G	G	G	G	G	G	G	G	G	G	G	G	G	G	G	G	G	G	G	A	G	G	A	G	G	G	G	G	G	G	G	G	G	G	G	G
BOPA2_12_11235	G	G	G	G	G	G	G	G	G	G	G	G	G	G	G	G	G	G	G	G	G	G	G	G	G	G	G	G	G	G	G	G	G	G	G	G	G	G	G	G	G	G	G	G	G	G	G	G	G
BOPA2_12_11237	A	A	A	A	A	A	A	A	A	A	A	A	A	A	A	A	A	A	A	A	A	A	A	A	A	A	A	A	A	A	A	A	A	A	A	A	A	A	A	A	A	A	A	A	A	A	A	A	A
BOPA2_12_11242	G	G	G	G	G	G	G	G	G	G	G	G	G	G	G	G	G	G	G	G	G	G	G	G	G	G	G	G	G	G	G	G	G	G	G	G	G	G	G	G	G	G	G	G	G	G	G	G	G
BOPA2_12_11245	C	C	C	C	C	C	C	C	C	C	C	C	C	C	C	C	C	C	C	C	C	C	C	C	C	C	C	C	C	C	C	C	C	C	C	C	C	C	C	C	C	C	C	C	C	C	C	C	C
BOPA2_12_11252	N	N	N	N	N	N	N	N	N	N	N	N	N	N	N	N	N	N	N	N	N	N	N	N	N	N	N	N	N	N	N	N	N	N	N	N	N	N	N	N	N	N	N	N	N	N	N	N	N
BOPA2_12_11253	A	A	A	G	G	A	G	A	A	A	A	A	A	A	A	A	A	G	A	A	A	A	A	A	A	G	G	A	A	A	A	A	G	A	A	G	A	A	A	A	A	A	A	A	A	A	A	A	G
BOPA2_12_11254	A	A	A	A	A	A	A	C	A	A	A	A	A	A	A	A	A	A	A	A	A	A	A	A	A	A	A	A	A	A	A	C	C	C	A	C	A	A	C	C	C	A	A	A	A	A	A	A	A
BOPA2_12_11255	G	G	G	G	C	G	G	G	G	G	C	G	G	G	G	G	G	G	G	G	G	G	G	G	G	G	C	G	C	G	G	C	C	G	G	C	G	G	G	G	G	G	G	G	G	G	G	G	G
BOPA2_12_11265	G	G	G	G	G	G	G	G	G	G	G	G	G	G	G	G	G	G	G	G	G	G	G	G	G	G	G	G	G	G	G	G	G	G	G	G	G	G	G	G	G	G	G	G	G	G	G	G	G
BOPA2_12_11266	C	C	C	C	C	C	C	C	C	C	C	C	C	C	C	C	C	C	C	C	C	C	C	C	C	C	C	C	C	C	C	C	C	C	C	C	C	C	C	C	C	C	C	C	C	C	C	C	C
BOPA2_12_11267	G	G	G	G	G	G	G	G	G	G	G	G	G	G	G	G	G	G	G	G	G	G	G	G	G	G	G	G	G	G	G	G	G	G	G	G	G	A	G	G	G	G	G	G	G	G	G	G	G
BOPA2_12_11269	G	G	G	G	G	G	G	G	G	G	G	G	G	G	G	G	G	G	G	G	G	G	G	G	G	G	G	G	G	G	G	G	G	G	G	G	G	G	G	G	G	G	G	G	G	G	G	G	G
BOPA2_12_11272	G	G	G	G	G	G	G	G	G	G	G	G	G	G	G	G	A	G	A	G	G	G	G	G	G	G	G	G	G	G	G	G	G	G	G	G	G	G	G	G	G	G	G	G	G	A	G	G	G
BOPA2_12_11274	C	C	C	C	C	C	C	C	C	C	C	C	C	C	C	C	C	C	C	C	C	C	C	C	C	C	C	C	C	C	G	C	C	C	C	C	C	C	C	C	C	C	C	N	C	C	C	C	C
BOPA2_12_11278	A	G	G	A	G	G	G	G	A	G	A	A	A	A	G	G	A	G	A	A	G	G	G	G	G	G	G	G	G	G	G	G	A	G	G	A	G	G	G	G	G	A	G	G	A	A	G	G	G
BOPA2_12_11284	A	A	A	A	A	A	A	A	A	A	A	A	A	A	A	A	A	A	A	A	A	A	A	A	A	A	A	A	A	A	A	A	A	A	A	A	A	A	A	A	A	A	A	A	A	A	A	A	A
BOPA2_12_11285	G	G	G	G	G	G	G	G	G	G	G	G	G	G	G	G	G	G	G	G	G	G	G	G	G	G	G	G	G	G	G	C	C	C	G	C	G	G	G	G	G	G	G	G	G	G	G	G	G
BOPA2_12_11288	G	G	G	G	G	G	G	G	G	G	G	G	G	G	G	G	G	G	G	G	G	G	G	G	G	G	G	G	G	G	G	G	G	G	G	G	G	G	G	G	G	G	G	G	G	G	G	G	G
BOPA2_12_11295	C	C	C	C	C	C	C	C	C	C	C	C	C	C	C	C	C	C	C	C	C	C	C	C	C	C	C	C	C	C	C	C	C	G	C	C	C	C	C	C	C	C	C	C	C	C	C	C	C
BOPA2_12_11298	G	G	G	A	G	G	G	G	G	G	G	G	G	G	G	G	G	G	A	G	G	G	G	G	G	G	G	G	G	G	G	A	G	A	G	G	G	G	G	G	G	G	G	G	G	A	G	G	G
BOPA2_12_11300	G	G	G	G	A	G	G	G	G	G	G	G	G	G	G	G	G	G	G	G	G	G	G	G	G	G	G	G	G	G	G	G	G	G	G	G	G	G	G	G	G	A	G	G	G	G	G	G	G
BOPA2_12_11301	G	A	A	A	A	A	A	G	A	A	G	A	A	A	A	A	G	A	A	A	A	A	A	A	A	A	A	A	A	A	A	A	G	A	A	G	G	A	A	A	A	A	A	A	A	A	A	A	A
BOPA2_12_11309	G	G	G	G	G	G	G	G	G	G	G	G	G	G	G	G	G	G	G	G	G	G	G	G	G	G	G	G	G	G	G	G	G	G	G	G	G	G	G	G	G	G	G	G	G	G	G	G	G
BOPA2_12_11310	A	A	A	A	A	A	A	A	A	A	A	A	A	A	A	A	A	A	A	A	A	A	A	A	A	A	A	A	A	A	A	A	A	A	A	A	A	A	A	A	A	A	A	A	A	A	A	A	A
BOPA2_12_11311	G	G	G	G	G	G	G	G	G	G	G	G	G	G	G	G	G	G	G	G	G	G	G	G	G	G	G	G	G	G	G	G	G	G	G	G	G	G	G	G	G	G	A	G	G	G	G	G	G
BOPA2_12_11315	A	A	A	A	A	A	A	A	A	A	A	A	A	A	A	A	A	A	A	A	A	A	A	A	A	A	A	A	A	A	A	A	A	A	A	A	A	A	A	A	A	A	A	A	A	A	A	A	A
BOPA2_12_11316	G	G	G	G	G	G	G	G	G	G	G	G	G	G	G	G	G	G	G	G	G	G	G	G	G	G	G	G	G	G	G	G	G	G	G	G	G	G	G	G	G	G	G	G	G	G	G	G	G
BOPA2_12_11318	C	A	C	C	C	C	C	C	C	C	C	C	C	C	C	C	C	C	C	C	C	C	C	C	C	C	A	C	C	C	A	A	A	C	C	A	C	A	C	C	C	C	A	C	C	C	A	C	C
BOPA2_12_11321	G	G	G	G	G	G	G	G	G	G	G	G	G	G	G	G	G	G	G	G	G	G	G	G	G	G	G	G	G	G	G	G	G	G	G	G	G	G	G	G	G	G	G	G	G	G	G	G	G
BOPA2_12_11322	A	A	A	G	A	A	A	A	A	A	A	A	A	A	A	A	A	G	A	G	G	A	A	A	A	A	A	A	G	A	A	A	A	A	A	A	A	A	A	A	A	A	A	A	A	G	A	A	A
BOPA2_12_11325	A	A	A	A	A	A	A	A	A	A	A	A	A	A	A	A	A	A	A	A	A	A	A	A	A	A	A	A	A	A	A	A	A	A	A	A	A	A	A	A	A	A	A	A	A	A	A	A	A
BOPA2_12_11338	G	G	G	G	G	G	G	G	G	G	G	G	G	G	G	G	G	G	G	G	G	G	G	G	G	G	G	G	G	G	G	G	G	G	G	G	G	G	G	G	G	G	G	G	G	G	G	G	G
BOPA2_12_11339	G	G	G	G	G	G	G	G	G	G	G	G	G	G	G	G	G	G	G	G	G	G	G	G	G	G	G	G	G	G	G	G	G	G	G	G	G	G	G	G	G	G	G	G	G	G	G	G	G
BOPA2_12_11340	G	G	G	G	G	G	G	G	G	G	G	G	G	G	G	G	G	G	G	G	G	G	G	G	G	G	G	G	G	G	G	G	G	G	G	G	G	G	G	G	G	G	G	G	G	G	G	G	G
BOPA2_12_11353	G	G	G	G	G	G	G	G	G	G	G	G	G	G	G	G	G	G	G	G	G	G	G	G	G	G	G	G	G	G	G	A	A	A	G	A	G	G	G	A	G	G	G	G	G	G	G	G	G
BOPA2_12_11357	C	C	C	C	C	C	C	C	C	C	C	C	C	C	C	C	C	C	C	C	C	C	C	C	C	C	C	C	C	C	C	C	C	C	C	C	C	C	C	C	C	C	C	C	C	C	C	C	C
BOPA2_12_11363	G	G	G	G	G	G	G	G	G	G	G	G	G	G	G	G	G	G	G	G	G	G	G	G	G	G	G	G	G	G	G	G	G	G	G	G	G	G	G	G	G	G	G	G	G	G	G	G	G
BOPA2_12_11368	A	G	G	A	G	G	G	A	G	G	G	G	G	A	G	G	G	G	G	A	G	G	A	G	G	G	A	G	G	G	G	G	G	G	G	G	G	G	G	A	G	G	G	G	G	A	G	G	A
BOPA2_12_11369	A	A	A	A	A	A	A	A	A	A	A	A	A	A	A	A	A	A	A	A	A	A	A	A	A	A	A	A	A	A	A	A	A	A	A	A	A	A	A	A	A	A	A	A	A	A	A	A	A
BOPA2_12_11377	G	G	G	G	G	G	G	G	G	G	G	G	G	G	G	G	G	G	G	G	G	G	G	A	G	G	G	G	G	G	G	G	A	G	G	A	G	G	G	G	G	G	G	G	G	G	G	G	G
BOPA2_12_11382	C	C	C	C	C	C	C	C	C	C	C	C	C	C	C	C	C	C	C	C	C	C	C	C	C	C	C	C	C	C	C	C	C	C	C	C	C	C	C	C	C	C	C	C	C	C	C	C	C
BOPA2_12_11383	G	G	G	G	G	G	G	G	G	G	G	G	G	G	G	G	G	G	G	G	G	G	G	G	G	G	G	G	G	G	G	G	G	G	G	G	G	G	G	G	G	G	G	G	G	G	G	G	G
BOPA2_12_11385	T	T	T	T	T	T	T	T	T	T	T	T	T	T	T	T	T	T	T	T	T	T	T	T	T	T	T	T	T	T	T	T	A	A	T	A	T	T	T	T	T	T	T	T	T	T	T	T	T
BOPA2_12_11386	G	G	G	G	G	C	G	G	G	G	G	G	G	G	G	G	G	G	G	G	G	G	G	G	G	G	G	G	G	G	G	G	C	G	G	C	G	G	G	G	G	G	G	G	G	G	G	G	G
BOPA2_12_11387	G	G	G	G	G	G	G	G	G	G	G	G	G	G	G	G	G	G	G	G	G	G	G	G	G	G	G	G	G	G	G	G	G	G	G	G	G	G	G	G	G	G	G	G	G	G	G	G	G
BOPA2_12_11392	C	C	C	C	C	C	C	C	C	C	C	C	C	C	C	C	C	C	C	C	C	C	C	C	C	C	C	C	C	C	C	C	C	C	C	C	C	C	C	C	C	C	C	C	C	C	C	C	C
BOPA2_12_11399	G	G	G	G	G	G	G	G	G	G	G	G	G	G	G	G	G	G	G	G	G	G	G	G	G	G	G	G	G	G	G	G	G	G	G	G	G	G	G	G	G	G	G	G	G	G	G	G	G
BOPA2_12_11409	A	A	A	A	A	A	A	A	A	A	A	A	A	A	A	A	A	A	A	A	A	A	A	A	A	A	A	A	A	A	A	A	A	A	A	A	A	A	A	A	A	A	A	A	A	A	A	A	A
BOPA2_12_11413	A	A	A	A	A	A	A	G	G	A	A	G	G	A	A	A	A	A	A	A	A	A	A	A	A	A	A	A	A	A	A	A	A	A	A	A	A	A	A	A	A	A	A	A	A	A	A	A	A
BOPA2_12_11414	C	A	C	C	C	A	C	C	C	C	A	C	C	C	C	C	C	C	C	C	C	C	C	C	C	C	C	C	C	C	C	A	A	A	C	C	C	C	C	C	C	C	C	C	C	C	C	C	C
BOPA2_12_11427	A	A	A	A	A	A	A	A	A	A	A	A	A	A	A	A	A	A	A	A	A	A	A	A	A	A	A	A	A	A	A	A	A	A	A	A	A	A	A	A	A	A	A	A	A	A	A	A	A
BOPA2_12_11429	C	C	C	C	C	C	C	C	C	C	C	C	C	C	C	C	C	C	C	C	C	C	C	C	C	C	C	C	C	C	C	C	C	C	C	C	C	C	C	C	C	C	C	C	C	C	C	C	C
BOPA2_12_11434	G	G	G	G	G	G	G	G	G	G	G	G	G	G	G	G	G	G	G	G	G	G	G	G	G	G	G	G	G	G	G	G	G	G	G	G	G	G	G	G	G	G	G	G	G	G	G	G	G
BOPA2_12_11437	G	G	G	G	G	G	G	G	G	G	G	G	G	G	G	G	G	G	G	G	G	G	G	G	G	G	G	G	A	G	G	G	A	G	G	G	G	G	G	A	G	A	G	G	G	G	G	G	G
BOPA2_12_11438	G	G	G	G	G	G	G	G	G	G	G	G	G	G	G	G	G	G	G	G	G	G	G	G	G	G	G	G	G	G	G	G	G	G	G	G	G	G	G	G	G	G	G	G	G	G	G	G	G
BOPA2_12_11442	A	A	A	A	A	A	A	A	A	A	A	A	A	A	A	A	A	A	A	A	A	A	A	A	A	A	A	A	A	A	A	A	A	A	A	A	A	A	A	A	A	A	A	A	A	A	A	A	A
BOPA2_12_11443	G	A	G	G	A	G	G	A	G	A	G	G	G	A	G	G	A	A	G	A	G	G	G	G	A	A	G	G	G	A	G	G	G	G	G	G	A	G	G	A	G	A	G	G	G	A	G	A	G
BOPA2_12_11444	G	G	G	G	G	G	G	G	G	G	G	G	G	G	G	G	G	G	G	G	G	G	G	G	G	G	G	G	G	G	G	G	G	G	G	G	G	G	G	G	G	G	G	G	G	G	G	G	G
BOPA2_12_11449	A	A	A	A	A	A	A	A	A	A	A	A	A	A	A	A	A	A	A	A	A	A	A	A	A	A	A	A	A	A	A	A	A	A	A	A	A	A	A	A	A	A	A	A	A	A	A	A	A
BOPA2_12_11452	A	A	A	A	A	A	A	A	A	A	A	A	A	A	A	A	A	A	A	A	A	A	A	A	A	A	A	A	A	A	A	A	A	A	A	A	A	A	A	A	A	A	A	A	A	A	A	A	A
BOPA2_12_11454	G	G	G	G	G	G	G	G	G	G	G	G	G	G	G	G	G	G	G	G	G	G	G	G	G	G	G	G	G	G	G	G	A	G	G	A	G	G	G	G	G	G	G	G	G	G	G	G	G
BOPA2_12_11455	G	G	G	G	G	G	G	G	G	G	G	G	G	A	G	G	G	G	G	G	A	G	G	G	G	G	A	A	A	A	G	G	G	A	G	G	G	G	G	G	G	G	G	G	A	G	G	G	G
BOPA2_12_11457	G	G	G	G	G	G	G	G	G	G	G	G	G	G	G	G	G	G	G	G	G	G	G	G	G	G	G	G	G	G	G	G	G	G	G	G	G	G	G	G	G	G	G	G	G	G	G	G	G
BOPA2_12_11462	A	A	A	A	A	A	A	A	A	A	A	A	A	A	A	A	A	A	A	A	A	A	A	A	A	A	A	A	A	A	A	A	A	A	A	A	A	A	A	A	A	A	A	A	A	A	A	A	A
BOPA2_12_11463	C	C	C	C	C	C	C	C	C	C	C	C	C	C	C	C	C	C	C	C	C	C	C	C	C	C	C	C	C	C	C	C	C	C	C	C	C	C	C	C	C	C	C	C	C	C	C	C	C
BOPA2_12_11468	C	A	C	C	C	C	C	C	C	C	C	C	C	C	A	C	C	C	A	C	C	A	C	C	A	C	C	A	C	C	C	A	A	C	C	A	A	A	C	C	C	C	C	C	C	C	C	C	C
BOPA2_12_11472	A	A	A	A	A	A	A	A	A	A	A	A	A	A	A	A	A	A	A	A	A	A	A	A	A	A	A	A	A	A	A	A	A	A	A	A	A	A	A	A	A	A	A	A	A	A	A	A	A
BOPA2_12_11475	A	G	G	A	G	G	G	A	A	G	A	A	G	G	G	G	G	G	G	G	G	G	G	G	A	G	G	G	G	A	G	G	G	G	G	G	G	G	G	G	G	G	G	G	G	G	G	G	A
BOPA2_12_11477	A	A	A	A	A	A	A	A	A	A	A	A	A	A	A	A	A	A	A	A	A	A	A	A	A	A	A	A	A	A	A	A	A	A	A	A	A	A	A	A	A	A	A	A	A	A	A	A	A
BOPA2_12_11482	A	A	A	A	A	A	A	A	A	A	A	A	A	A	A	A	A	A	A	A	A	A	A	A	A	A	A	A	A	A	A	A	A	A	A	A	A	A	A	A	A	A	A	A	A	A	A	A	A
BOPA2_12_11485	G	G	G	G	G	G	G	G	G	G	G	G	G	G	G	G	G	G	G	G	G	G	G	G	G	G	G	G	G	G	G	G	G	G	G	G	G	G	G	G	G	G	G	G	G	G	G	G	G
BOPA2_12_11487	C	C	C	C	C	C	C	C	C	C	C	C	C	C	C	C	C	C	C	C	C	C	C	C	C	C	C	C	C	C	C	C	C	A	C	C	C	C	C	C	C	C	C	C	C	C	C	C	C
BOPA2_12_11492	A	A	A	A	G	A	A	A	A	A	A	A	A	A	A	A	A	A	A	A	A	A	A	A	A	A	A	A	G	A	A	A	A	A	A	G	A	A	A	A	A	G	A	A	A	A	A	A	A
BOPA2_12_11494	C	C	C	C	C	C	C	C	C	C	C	C	C	C	C	C	C	C	C	C	C	C	C	C	C	C	C	C	C	C	C	C	C	C	C	C	C	C	C	C	C	C	C	C	C	C	C	C	C
BOPA2_12_11496	G	G	G	G	G	G	G	G	G	G	A	G	A	G	G	G	A	G	G	A	G	G	G	G	G	A	G	G	G	G	G	G	G	G	G	G	G	A	A	G	A	G	G	G	G	A	G	G	G
BOPA2_12_11498	G	A	G	G	A	A	G	G	G	G	G	G	A	G	G	G	G	G	G	G	G	G	G	G	G	A	G	G	G	G	G	G	G	G	G	G	G	A	G	G	G	G	G	G	G	G	G	G	G
BOPA2_12_11499	A	A	A	A	C	A	A	C	C	A	A	A	A	A	A	A	A	A	A	A	A	A	A	A	A	A	A	A	A	A	A	A	A	A	A	A	A	A	A	A	A	A	A	A	A	A	A	A	A
BOPA2_12_11504	A	G	G	A	G	G	G	G	A	G	A	A	A	G	G	G	A	G	A	A	G	G	G	G	G	G	G	G	G	G	G	G	G	G	G	G	G	G	G	G	G	G	G	G	G	A	G	G	G
BOPA2_12_11508	G	G	G	G	G	G	G	G	G	G	G	G	G	G	G	G	G	G	G	G	G	G	G	G	G	G	G	G	G	G	G	G	G	G	G	A	G	G	G	G	G	G	G	G	G	G	G	G	G
BOPA2_12_11511	G	G	G	G	G	G	G	G	G	G	G	G	G	G	G	G	G	G	G	G	G	G	G	G	G	G	G	G	G	G	G	G	G	G	G	G	G	G	G	G	G	G	G	G	G	G	G	G	G
BOPA2_12_11512	G	G	G	G	G	G	G	G	G	G	G	G	G	G	G	G	G	G	G	G	G	G	G	G	G	G	G	G	G	G	G	G	G	G	G	G	G	G	G	G	G	G	G	G	G	G	G	G	G
BOPA2_12_11515	G	G	G	G	G	G	G	G	G	G	G	G	G	G	G	G	G	G	G	G	G	G	G	G	G	G	G	G	G	G	G	G	G	G	G	G	G	G	G	G	G	G	G	G	G	G	G	G	G
BOPA2_12_11517	G	G	G	G	G	G	G	G	G	G	G	G	G	G	G	G	G	G	G	G	G	G	G	G	G	G	G	G	G	G	G	G	G	G	G	G	G	G	G	G	G	G	G	G	G	G	G	G	G
BOPA2_12_11518	G	G	G	G	G	G	G	G	G	G	G	G	G	G	G	G	G	G	G	G	G	G	G	G	G	G	G	G	G	G	G	G	G	G	G	G	G	G	G	G	G	G	G	G	G	G	G	G	G
BOPA2_12_11524	C	C	C	C	C	C	C	C	C	C	C	C	C	C	C	C	C	C	C	C	C	C	C	C	C	C	C	C	C	C	C	C	C	C	C	C	C	C	C	C	C	C	C	C	C	C	C	C	C
BOPA2_12_11525	C	C	C	C	C	C	C	C	C	C	C	C	C	C	C	C	C	C	C	C	C	C	C	C	C	C	C	C	C	C	C	C	C	C	C	C	C	C	C	C	C	C	C	C	C	C	C	C	C
BOPA2_12_11526	G	G	G	G	G	G	G	G	G	G	G	G	G	G	G	G	G	G	G	G	G	G	G	G	G	G	G	G	G	G	G	G	A	G	G	A	G	G	G	G	G	G	G	G	G	G	G	G	G
BOPA2_12_11527	A	A	A	A	A	A	A	A	A	A	A	A	A	A	A	A	A	A	A	A	A	A	A	A	A	A	A	A	A	A	A	A	A	A	A	A	A	A	A	A	A	A	A	A	A	A	A	A	A
BOPA2_12_11529	A	A	A	A	A	A	A	A	A	A	A	A	A	A	A	A	A	A	A	A	A	A	A	T	A	A	A	A	A	A	A	T	A	A	A	A	A	A	A	A	A	A	A	A	A	A	A	A	A
BOPA2_12_11536	G	G	G	G	G	G	G	G	G	G	G	G	G	G	G	G	G	G	G	G	G	G	G	G	G	G	G	G	G	G	G	G	G	G	G	G	G	G	G	G	G	G	G	G	G	G	G	G	G
BOPA2_12_20006	G	G	G	G	G	G	G	G	G	G	G	G	G	G	G	G	G	G	G	G	G	G	G	G	G	G	G	G	G	G	G	G	G	G	G	G	G	G	G	G	G	G	G	G	G	G	G	G	G
BOPA2_12_20011	G	G	G	G	G	G	G	G	G	G	G	G	G	G	G	G	G	G	G	G	G	G	G	G	G	G	G	G	G	G	G	G	G	G	G	G	G	G	G	G	G	G	G	G	G	G	G	G	G
BOPA2_12_20016	A	A	A	G	A	G	A	A	A	G	G	A	G	G	G	G	G	A	G	G	G	G	G	G	A	G	G	G	G	G	G	G	G	G	G	G	G	G	G	G	G	A	G	G	G	G	G	G	G
BOPA2_12_20027	G	G	G	G	G	G	G	G	G	G	G	G	G	G	G	G	G	G	G	G	G	G	G	G	G	G	G	G	G	G	G	G	G	G	G	G	G	G	G	G	G	G	G	G	G	G	G	G	G
BOPA2_12_20031	G	G	G	G	G	G	G	G	G	G	G	G	G	G	G	G	G	G	G	G	G	G	G	G	G	G	G	G	G	G	G	G	G	G	G	A	G	G	G	G	G	A	G	G	G	G	G	G	G
BOPA2_12_20037	C	C	C	C	A	C	C	C	C	C	C	C	C	C	C	C	C	C	C	C	C	C	C	C	C	C	C	C	C	A	C	A	A	C	C	A	C	A	A	C	A	A	C	C	C	C	C	C	C
BOPA2_12_20045	C	C	C	G	C	C	C	C	C	C	C	C	C	C	C	C	C	C	G	C	C	C	C	C	C	C	C	C	C	G	C	G	C	G	C	C	C	C	C	C	C	C	C	C	C	G	C	C	C
BOPA2_12_20059	G	G	G	G	G	G	G	G	G	G	G	G	G	G	G	G	G	G	G	G	G	G	G	G	G	G	G	G	G	G	G	G	G	G	G	G	G	G	G	G	G	G	G	G	G	G	G	G	G
BOPA2_12_20079	C	C	C	C	C	C	C	C	C	C	C	C	C	C	C	C	C	C	C	C	C	C	C	C	C	C	C	C	C	C	C	A	C	C	C	C	C	C	C	C	C	C	C	C	C	C	C	C	C
BOPA2_12_20108	G	G	G	G	G	G	G	G	G	G	G	G	G	G	G	G	G	G	G	G	G	G	G	G	G	G	G	G	G	G	G	G	G	G	G	G	G	G	G	G	G	G	G	G	G	G	G	G	G
BOPA2_12_20142	A	A	A	A	A	A	A	A	A	A	A	A	A	A	A	A	A	A	A	A	A	A	A	A	A	A	A	A	A	A	A	A	A	G	A	A	A	A	A	A	A	A	A	A	A	A	A	A	A
BOPA2_12_20143	A	G	A	A	G	A	A	A	A	A	A	A	A	A	A	A	A	A	A	A	A	A	A	A	A	A	A	A	A	G	A	A	G	G	G	G	A	A	A	A	A	G	A	A	A	A	A	A	A
BOPA2_12_20144	G	G	G	G	G	G	G	G	G	G	G	G	G	G	G	G	G	G	G	G	G	G	G	G	G	G	G	G	G	G	G	G	G	G	G	G	G	G	G	G	G	G	G	G	G	G	G	G	G
BOPA2_12_20148	G	G	G	G	G	G	G	G	G	G	G	G	G	G	G	G	G	G	G	G	G	G	G	G	G	G	G	G	G	G	G	G	G	G	G	G	G	G	G	G	G	G	G	G	G	G	G	G	G
BOPA2_12_20156	A	G	A	G	A	A	A	A	A	A	A	A	A	A	G	A	G	G	G	G	G	G	G	G	A	A	G	G	G	G	G	G	G	G	G	G	G	G	G	A	G	G	G	G	G	G	G	A	G
BOPA2_12_20158	G	G	G	G	G	G	G	G	G	G	G	G	G	G	G	G	G	G	G	G	G	G	G	G	G	G	G	G	G	G	G	G	G	G	G	G	G	G	G	G	G	G	G	G	G	G	G	G	G
BOPA2_12_20181	G	G	G	G	G	G	G	G	G	G	G	G	G	G	G	G	G	G	G	G	G	G	G	G	G	G	G	G	G	G	G	G	G	G	G	G	G	G	G	G	G	G	G	G	G	G	G	G	G
BOPA2_12_20183	A	A	C	A	C	A	C	C	C	A	C	C	C	A	A	A	A	A	A	A	C	C	C	A	C	C	A	A	A	C	A	C	C	C	A	C	A	A	A	C	A	C	A	A	A	A	A	A	A
BOPA2_12_20187	N	N	N	N	N	N	N	N	N	N	N	N	N	N	N	N	N	N	N	N	N	N	N	N	N	N	N	N	N	N	N	N	N	N	N	N	N	N	N	N	N	N	N	N	N	N	N	N	N
BOPA2_12_20196	C	C	C	C	C	C	C	C	C	C	C	C	C	C	C	C	C	C	C	C	C	C	C	C	C	C	C	C	C	C	C	C	C	C	C	C	C	C	C	C	C	C	C	C	C	C	C	C	C
BOPA2_12_20198	C	C	A	C	C	C	A	C	C	C	C	C	A	C	C	C	C	C	A	C	C	C	C	C	C	C	C	C	C	C	C	A	C	A	C	C	C	C	C	A	C	C	C	C	C	C	C	C	C
BOPA2_12_20201	G	G	G	G	G	G	G	G	G	G	G	G	G	G	G	G	G	G	G	G	G	G	G	G	G	G	G	G	G	G	G	G	G	G	G	G	G	G	G	G	G	G	G	G	G	G	G	G	G
BOPA2_12_20207	T	T	T	T	T	T	T	T	T	T	T	T	T	T	T	T	T	T	T	T	T	T	T	T	T	T	T	T	T	T	T	T	T	T	T	T	T	T	T	T	T	T	T	T	T	T	T	T	T
BOPA2_12_20217	T	A	T	T	A	A	T	T	T	T	T	T	T	T	T	A	T	T	T	T	T	T	T	T	T	A	T	T	T	T	T	T	T	T	T	T	T	T	T	T	T	T	T	T	T	T	T	T	T
BOPA2_12_20227	G	G	G	G	G	G	G	G	G	G	G	G	G	G	G	G	G	G	G	G	G	G	G	G	G	G	G	G	G	G	G	G	G	G	G	G	G	G	G	G	G	G	G	G	G	G	G	G	G
BOPA2_12_20237	G	G	G	G	G	G	G	G	G	G	G	G	G	G	G	G	G	G	G	G	G	G	G	G	G	G	G	G	G	G	G	G	G	G	G	G	G	G	G	G	G	G	G	G	G	G	G	G	G
BOPA2_12_20240	A	A	A	A	A	A	A	A	A	A	A	A	A	A	A	A	A	A	A	A	A	A	A	A	A	A	A	A	G	A	A	G	A	A	A	A	A	A	G	A	G	A	A	A	A	A	A	A	A
BOPA2_12_20241	C	C	C	C	C	C	C	C	C	C	C	C	C	C	C	C	C	C	C	C	C	C	C	C	C	C	C	C	C	C	C	C	C	C	C	C	C	C	C	C	C	C	C	C	C	C	C	C	C
BOPA2_12_20257	A	A	A	A	A	A	A	A	A	A	A	A	A	A	A	A	A	A	A	A	A	A	A	A	A	A	A	A	A	A	A	A	A	A	A	A	A	A	A	A	A	A	A	A	A	A	G	A	A
BOPA2_12_20264	A	A	A	A	A	A	A	A	A	A	A	A	A	A	A	A	A	A	A	A	A	A	A	A	A	A	A	A	A	A	A	A	A	A	A	A	A	A	A	A	A	A	A	A	A	A	A	A	A
BOPA2_12_20274	G	G	G	G	G	G	G	G	G	G	G	G	G	G	G	G	G	G	G	G	G	G	G	G	G	G	G	G	G	G	G	G	G	G	G	G	G	G	G	G	G	G	G	G	G	G	G	G	G
BOPA2_12_20278	G	G	G	G	G	G	G	G	G	G	G	G	G	G	G	G	G	G	G	G	G	G	G	G	G	G	G	G	G	G	G	G	G	G	G	G	G	G	G	G	G	G	G	G	G	G	G	G	G
BOPA2_12_20281	G	G	G	G	G	G	G	G	G	G	G	G	G	G	G	G	G	G	G	G	G	G	G	G	G	G	G	G	G	G	G	G	G	G	G	G	G	G	G	G	G	G	G	G	G	G	G	G	G
BOPA2_12_20285	C	C	C	C	C	C	C	C	C	C	C	C	C	C	C	C	C	C	C	C	C	C	C	C	C	C	C	C	C	C	C	C	C	C	C	C	C	C	C	C	C	C	C	C	C	C	C	C	C
BOPA2_12_20295	A	A	A	A	A	A	A	A	A	A	A	A	A	A	A	A	A	A	A	A	A	A	A	A	A	A	A	A	A	A	A	A	A	A	A	A	A	A	A	A	A	A	A	A	A	A	A	A	A
BOPA2_12_20317	C	C	C	C	C	C	C	C	C	C	C	C	C	C	C	C	C	C	C	C	C	C	C	C	C	C	C	C	C	C	C	C	C	C	C	C	C	C	C	C	C	C	C	C	C	C	C	C	C
BOPA2_12_20323	G	G	G	G	G	G	G	G	G	G	G	G	G	N	G	G	N	G	N	N	G	G	G	A	G	G	G	G	G	G	G	G	A	N	G	A	G	G	G	G	G	G	G	G	G	N	G	G	G
BOPA2_12_20326	G	G	G	G	G	G	G	G	G	G	G	G	G	G	G	G	G	G	G	G	G	G	G	G	G	G	G	G	G	G	G	G	G	G	G	G	G	G	G	G	G	G	G	G	G	G	G	G	G
BOPA2_12_20335	G	G	G	G	G	G	G	G	G	G	G	G	G	G	G	G	G	G	G	G	G	G	G	G	G	G	G	G	G	G	G	G	G	G	G	G	G	G	G	G	G	A	G	G	G	G	G	G	G
BOPA2_12_20350	G	G	G	G	G	G	G	G	G	G	G	G	G	G	G	A	G	G	G	G	G	G	G	G	G	G	G	G	G	G	G	A	A	A	G	A	G	G	A	G	A	G	G	G	G	G	G	G	G
BOPA2_12_20359	G	G	G	G	G	G	G	G	G	G	G	G	G	G	G	G	G	G	G	G	G	G	G	G	G	G	G	G	G	G	G	G	G	G	G	G	G	G	A	G	A	G	G	A	G	G	G	G	G
BOPA2_12_20368	C	C	C	C	C	C	C	C	C	C	C	C	C	C	C	C	C	C	C	C	C	C	C	C	C	C	C	C	C	C	C	C	C	C	C	C	C	C	C	C	C	C	C	C	C	C	C	C	C
BOPA2_12_20369	A	A	A	A	A	A	A	C	A	A	A	A	A	A	A	A	A	A	A	A	A	A	A	A	A	A	A	A	A	C	A	A	C	A	A	C	A	A	C	A	C	C	A	A	A	A	A	A	A
BOPA2_12_20381	G	G	G	G	G	G	G	G	G	G	G	G	G	G	G	G	G	G	G	G	G	G	G	G	G	G	G	G	G	G	G	G	A	G	G	A	G	G	G	G	G	G	G	G	G	G	G	G	G
BOPA2_12_20403	T	T	T	T	T	T	T	T	T	T	T	T	T	T	T	T	T	T	T	T	T	T	T	T	T	T	T	T	T	T	T	T	T	T	T	T	T	T	T	T	T	T	T	T	T	T	T	T	N
BOPA2_12_20406	G	G	G	G	G	G	G	G	G	G	G	G	G	G	G	G	G	G	G	G	G	G	G	G	G	G	G	G	G	G	G	G	G	G	G	G	G	G	G	G	G	G	G	G	G	G	G	G	G
BOPA2_12_20407	C	A	C	C	C	A	C	C	A	C	C	C	C	C	A	A	C	C	C	C	C	C	C	C	C	A	C	C	C	C	C	C	A	C	C	A	C	C	C	C	C	A	C	C	C	C	C	C	C
BOPA2_12_20413	C	C	C	C	C	C	C	C	C	C	C	C	C	C	C	C	C	C	C	C	C	C	C	C	C	C	C	C	C	C	C	C	S	C	C	S	C	C	C	C	C	C	C	C	C	C	C	C	C
BOPA2_12_20416	A	A	A	A	A	A	A	G	A	A	G	A	A	A	A	A	A	A	A	A	A	A	A	A	A	A	A	A	A	A	A	G	A	G	A	A	A	G	A	A	A	G	A	A	A	A	A	A	A
BOPA2_12_20421	A	G	A	G	G	A	A	G	G	G	G	G	A	A	G	A	G	G	G	G	G	G	G	A	G	G	G	G	G	G	G	A	G	A	G	G	G	G	G	A	G	G	G	G	G	G	G	G	G
BOPA2_12_20424	A	A	A	A	A	A	A	A	A	A	A	A	A	A	A	A	A	A	A	A	A	A	A	A	A	A	A	A	A	A	A	A	A	A	A	A	A	A	A	A	A	A	A	A	A	A	A	A	A
BOPA2_12_20429	G	G	G	G	G	G	G	G	G	G	G	G	G	G	G	G	G	G	G	G	G	G	G	G	G	G	G	G	G	G	G	G	G	G	G	G	G	G	G	G	G	G	G	G	G	G	G	G	G
BOPA2_12_20436	C	C	C	C	C	C	C	C	C	C	C	C	C	C	C	C	C	C	C	C	C	C	C	C	C	C	C	C	C	C	C	C	C	C	C	C	C	C	C	C	C	C	C	C	C	C	C	C	C
BOPA2_12_20448	G	G	G	G	G	G	G	G	G	G	G	G	G	G	G	G	G	G	G	G	G	G	G	G	G	G	G	A	G	G	G	A	A	G	G	A	G	G	G	A	G	A	G	G	G	G	G	G	G
BOPA2_12_20489	A	A	A	A	A	A	A	A	A	A	A	A	T	A	A	A	A	A	A	A	A	A	A	A	A	A	A	A	A	A	A	A	A	A	A	A	A	A	A	A	A	A	A	A	A	A	A	A	A
BOPA2_12_20505	G	A	G	A	A	A	G	A	A	A	A	A	G	A	A	A	A	A	G	A	A	A	A	A	A	A	A	A	A	A	A	G	A	G	A	A	A	A	A	G	A	A	A	A	A	A	A	A	A
BOPA2_12_20518	A	A	A	A	A	A	A	A	A	A	A	A	A	A	A	A	A	A	A	A	A	A	A	A	A	A	A	A	A	A	A	A	A	A	A	A	A	A	A	A	A	A	A	A	A	A	A	A	A
BOPA2_12_20525	G	G	G	G	G	G	G	G	G	G	G	G	G	G	G	G	G	G	G	G	G	G	G	G	G	G	G	G	G	G	G	G	G	G	G	G	G	G	G	G	G	G	G	G	G	G	G	G	G
BOPA2_12_20574	A	A	A	A	G	A	A	G	A	A	A	G	A	A	A	A	A	A	A	A	A	A	A	A	A	A	A	A	A	G	A	A	G	A	A	G	A	A	G	G	G	G	A	A	A	A	A	A	A
BOPA2_12_20576	A	A	A	A	A	A	A	A	A	A	A	A	A	A	A	A	A	A	A	A	A	A	A	A	A	A	A	A	A	A	A	A	A	A	A	A	A	A	A	A	A	A	A	A	A	A	A	A	A
BOPA2_12_20591	A	A	A	A	A	A	A	A	A	A	A	A	A	A	A	A	A	A	A	A	A	A	A	A	A	A	A	A	A	A	A	C	A	C	A	A	A	A	A	A	A	A	A	A	A	A	A	A	A
BOPA2_12_20593	C	C	C	C	C	C	C	C	C	C	C	C	C	C	C	C	C	C	C	C	C	C	C	C	C	C	C	C	C	C	C	A	C	C	C	C	C	C	C	C	C	C	C	C	C	C	C	C	C
BOPA2_12_20599	A	A	A	A	A	A	A	A	A	A	A	A	G	A	A	A	A	A	A	A	A	A	A	A	A	A	A	A	A	A	A	A	A	A	A	A	A	A	A	A	A	A	A	A	A	A	A	A	A
BOPA2_12_20608	A	A	A	A	A	A	A	A	A	A	A	A	A	A	A	A	A	A	A	A	A	A	A	A	A	A	A	A	A	A	A	A	A	A	A	A	A	A	A	A	A	A	A	A	A	A	A	A	A
BOPA2_12_20611	T	T	T	T	T	T	T	T	T	T	T	T	T	T	T	T	T	T	T	T	T	T	T	T	T	T	T	T	T	T	T	T	A	T	T	A	T	T	T	T	T	T	T	T	T	T	T	T	T
BOPA2_12_20613	A	A	A	A	A	A	A	A	A	A	A	A	A	A	A	A	A	A	A	A	A	A	A	A	A	A	A	A	A	A	A	A	A	A	A	A	A	A	A	A	A	A	A	A	A	A	A	A	A
BOPA2_12_20618	G	G	G	G	G	G	G	G	G	G	G	G	G	G	G	G	G	G	G	G	G	G	G	G	G	G	G	G	A	G	G	A	G	G	G	G	G	G	G	G	G	G	G	G	G	G	G	G	G
BOPA2_12_20632	G	G	G	G	G	G	G	G	G	G	G	G	G	G	G	G	G	G	G	G	A	G	G	A	G	G	G	G	G	G	G	G	G	G	G	G	G	G	G	G	G	G	G	G	G	G	G	G	G
BOPA2_12_20641	A	A	A	A	A	A	A	N	A	A	A	A	C	A	A	A	A	A	A	A	A	A	A	A	A	A	A	A	A	A	A	A	C	A	A	C	C	A	A	A	A	A	A	A	A	A	A	A	A
BOPA2_12_20648	G	G	G	G	G	G	G	A	G	G	G	G	G	G	A	G	G	G	G	G	G	G	A	G	G	G	G	G	G	A	G	G	A	G	G	A	G	G	G	A	A	G	G	G	G	G	G	G	G
BOPA2_12_20649	G	G	G	G	G	G	G	G	G	G	G	G	G	G	G	G	G	G	G	G	G	G	G	G	G	G	G	G	G	G	G	G	G	G	G	G	G	G	G	G	G	G	G	G	G	G	G	G	G
BOPA2_12_20684	A	A	G	A	A	G	A	A	A	A	A	A	A	A	A	G	A	A	A	A	A	A	A	A	A	A	A	A	G	A	A	A	G	A	A	G	G	A	G	G	G	A	A	A	A	A	A	A	A
BOPA2_12_20685	A	A	A	A	A	A	A	A	A	A	A	A	A	A	A	A	A	A	A	A	A	A	A	A	A	A	A	A	A	G	A	A	G	G	A	G	G	A	G	G	G	G	A	A	A	A	A	A	A
BOPA2_12_20696	A	A	A	A	A	A	A	A	A	A	A	A	A	A	A	A	A	A	A	A	A	A	A	A	A	A	A	A	A	A	A	A	A	A	A	A	A	A	A	A	A	A	A	A	A	A	A	A	A
BOPA2_12_20770	G	G	G	G	G	G	G	G	G	G	G	G	G	G	G	G	G	G	G	G	G	G	G	G	G	G	G	G	G	G	G	G	G	G	G	G	G	G	G	G	G	G	G	G	G	G	C	G	G
BOPA2_12_20775	A	T	A	A	A	A	A	T	A	A	A	A	A	A	A	A	A	A	A	A	A	A	A	A	A	A	A	A	A	A	A	T	T	A	A	T	A	A	A	A	A	T	A	A	A	A	A	A	A
BOPA2_12_20793	A	A	A	A	A	A	A	A	A	A	A	A	A	A	A	A	A	A	A	A	A	A	A	A	A	A	A	A	A	A	A	G	A	G	A	A	A	A	A	A	A	A	A	A	A	A	A	A	A
BOPA2_12_20803	A	A	A	A	A	A	A	A	A	A	A	A	A	A	A	A	A	A	A	A	A	A	A	A	A	A	A	A	A	G	A	A	G	G	A	G	A	A	A	G	G	A	A	A	A	A	A	A	A
BOPA2_12_20816	A	A	A	A	A	A	A	A	A	A	A	A	A	A	A	A	A	A	A	A	A	A	A	A	A	A	A	A	A	A	A	A	A	A	A	N	A	A	A	A	A	A	A	C	A	A	A	A	A
BOPA2_12_20825	A	A	A	A	A	A	A	G	A	A	A	A	A	A	A	A	A	A	A	A	A	A	A	A	A	A	A	A	A	A	A	A	G	A	A	G	A	A	A	G	A	A	A	A	A	A	A	A	A
BOPA2_12_20831	A	A	A	A	A	A	A	A	A	A	A	A	A	A	A	A	A	A	A	A	A	A	A	A	A	A	A	A	A	A	A	A	A	A	A	A	A	A	A	A	A	A	A	A	A	A	A	A	A
BOPA2_12_20832	C	C	C	C	C	C	C	C	C	C	C	C	C	C	C	C	C	C	C	C	C	C	C	C	C	C	C	C	C	C	C	C	C	C	C	C	C	C	C	C	C	C	C	C	C	C	C	C	C
BOPA2_12_20839	C	C	C	C	C	G	C	C	C	C	C	C	C	C	C	C	C	C	C	C	C	C	C	C	C	C	C	C	C	C	C	C	C	C	C	C	C	C	C	C	C	C	C	C	C	C	C	C	C
BOPA2_12_20849	G	G	G	G	G	G	G	G	G	G	G	G	G	G	G	G	G	G	G	G	G	G	G	G	G	G	G	G	G	G	G	G	G	G	G	G	G	G	G	G	G	G	G	G	G	G	G	G	G
BOPA2_12_20861	A	A	A	A	A	A	A	A	A	A	A	A	A	A	A	A	A	A	A	A	A	A	A	A	A	A	A	A	A	A	A	G	A	A	A	A	A	A	A	A	A	G	A	A	A	A	A	A	A
BOPA2_12_20867	G	G	G	A	G	G	G	G	G	G	G	G	G	G	G	G	G	A	A	A	G	G	G	G	G	G	G	G	G	G	G	N	G	G	G	G	G	G	G	G	G	G	G	A	G	A	G	G	G
BOPA2_12_20878	A	A	A	A	A	A	A	A	A	A	A	A	A	A	A	A	A	A	A	A	A	A	A	A	A	A	A	A	A	A	A	A	A	A	A	A	A	A	A	A	A	A	A	A	A	A	A	A	A
BOPA2_12_20907	A	A	A	A	A	A	A	A	A	A	A	A	A	A	A	A	A	A	A	A	A	A	A	A	A	A	A	A	A	A	A	A	A	A	A	A	A	A	A	A	A	A	A	A	A	A	A	A	A
BOPA2_12_20917	A	A	A	A	A	A	A	A	A	A	A	A	A	A	A	A	A	A	A	A	A	A	A	A	A	A	A	A	A	A	A	A	A	A	A	A	A	A	A	A	A	A	A	A	A	A	A	A	A
BOPA2_12_20949	C	C	C	C	C	C	C	C	C	C	C	C	C	C	C	C	C	C	C	C	C	C	C	C	C	C	C	C	C	C	C	C	C	C	C	C	C	C	C	C	C	C	C	C	C	C	C	C	C
BOPA2_12_20954	C	C	C	C	C	C	C	G	C	C	C	C	C	C	C	G	C	C	C	C	C	C	C	C	C	C	C	C	C	C	C	C	C	C	C	C	C	C	C	C	C	C	C	C	C	C	C	C	C
BOPA2_12_20981	G	G	G	G	G	G	G	G	G	G	G	G	G	G	G	G	G	G	G	G	G	G	G	G	G	G	G	G	G	G	G	G	G	G	G	G	G	G	G	G	G	G	G	G	G	G	G	G	G
BOPA2_12_20985	G	G	G	G	G	G	G	G	G	G	G	G	G	A	G	G	G	G	G	G	G	G	G	G	G	G	A	A	G	A	G	G	G	G	G	G	G	G	G	G	G	G	G	G	G	G	G	G	G
BOPA2_12_20989	G	G	G	G	G	G	G	G	G	G	G	G	G	G	G	G	G	G	G	G	G	G	G	G	G	G	G	G	G	G	G	G	G	G	G	G	G	G	G	G	G	G	G	G	G	G	G	G	G
BOPA2_12_21003	A	A	A	A	G	A	A	A	A	A	A	A	A	A	A	A	A	A	A	A	A	A	A	A	A	A	A	A	A	A	A	G	G	G	A	A	A	A	G	A	G	A	A	A	A	A	A	A	A
BOPA2_12_21016	G	G	G	G	G	G	G	G	G	G	G	G	G	G	G	G	G	G	G	G	G	G	G	G	G	G	G	G	G	G	G	G	G	G	G	G	G	G	G	G	G	G	G	G	G	G	G	G	G
BOPA2_12_21019	A	A	A	A	A	A	A	A	A	A	A	A	A	A	A	A	A	A	A	A	A	A	A	A	A	A	A	A	A	A	A	A	A	A	A	A	A	A	A	A	A	A	A	A	A	A	A	A	A
BOPA2_12_21020	G	G	G	G	G	G	G	G	G	G	G	G	G	G	G	G	G	G	G	G	G	G	G	G	G	G	G	G	G	G	G	G	G	G	G	G	G	G	G	G	G	G	G	G	G	G	G	G	G
BOPA2_12_21029	G	G	G	G	G	G	G	G	G	G	G	G	G	G	G	G	G	G	G	G	G	G	G	G	G	G	G	G	G	G	G	G	G	G	G	G	G	G	G	G	G	G	G	G	G	G	G	G	G
BOPA2_12_21036	G	G	G	G	G	G	G	G	G	G	G	G	G	G	G	G	G	G	G	G	G	G	G	G	G	G	G	G	G	G	G	G	G	G	G	G	G	G	G	G	G	G	G	G	G	G	G	G	G
BOPA2_12_21049	G	G	G	G	G	G	G	G	G	G	G	G	G	G	G	G	G	G	G	G	G	G	G	G	G	G	G	G	G	G	G	G	G	G	G	G	G	G	G	G	G	G	G	G	G	G	G	G	G
BOPA2_12_21064	C	C	C	C	C	C	C	C	C	C	C	C	C	C	C	C	C	C	C	C	C	C	C	C	C	C	C	C	C	C	C	C	C	C	C	C	C	C	C	C	C	C	C	C	C	C	C	C	C
BOPA2_12_21081	N	N	N	N	N	N	N	N	N	N	N	N	N	N	N	N	N	N	N	N	N	N	N	N	N	N	N	N	N	N	N	N	N	N	N	N	N	N	N	N	N	N	N	N	N	N	N	N	N
BOPA2_12_21114	A	C	C	C	C	C	C	C	C	C	C	C	C	C	C	C	C	C	C	C	C	C	C	C	C	C	C	C	C	C	C	C	C	C	C	C	C	C	C	C	C	C	C	C	C	C	C	C	C
BOPA2_12_21115	G	G	G	G	G	G	G	G	G	G	G	G	G	G	G	G	G	G	G	G	G	G	G	A	G	G	G	G	G	G	G	G	A	G	G	A	G	G	A	G	A	G	G	G	G	G	G	G	G
BOPA2_12_21117	A	A	A	A	A	G	A	A	A	A	A	A	A	A	A	N	A	A	A	A	A	A	A	A	A	A	A	A	A	A	A	A	A	G	A	A	A	A	A	A	A	A	A	A	A	A	G	A	G
BOPA2_12_21128	C	C	C	C	C	C	C	C	A	C	C	A	C	C	C	C	C	C	C	C	C	C	C	C	C	C	C	C	C	C	C	C	C	C	C	C	C	C	C	C	C	C	C	C	C	C	C	C	C
BOPA2_12_21131	G	G	G	G	G	G	G	G	G	G	G	G	G	G	G	G	G	G	G	G	G	G	G	G	G	G	G	G	G	G	G	G	G	G	G	G	G	G	G	G	G	G	G	G	G	G	G	G	G
BOPA2_12_21135	A	A	A	A	G	A	A	A	A	A	A	A	A	A	A	A	A	A	A	A	A	A	A	A	A	A	A	A	A	A	A	A	A	A	A	G	A	A	A	A	A	A	A	A	A	A	A	A	A
BOPA2_12_21157	A	A	A	A	A	A	A	A	A	A	A	A	A	A	A	A	A	A	A	A	A	A	A	A	A	A	A	A	A	A	A	A	A	A	A	A	A	A	A	A	A	A	A	A	A	A	A	A	A
BOPA2_12_21167	A	A	A	A	A	A	A	A	A	A	A	A	A	A	A	A	A	A	A	A	A	A	A	A	A	A	A	A	A	A	A	A	A	A	A	A	A	A	A	A	A	A	A	A	A	A	A	A	A
BOPA2_12_21172	T	T	T	T	T	T	T	T	A	T	T	A	T	T	T	T	T	T	T	T	T	T	T	T	T	T	T	T	T	T	T	T	T	T	T	T	T	T	T	T	T	T	T	T	T	T	T	T	T
BOPA2_12_21176	G	G	G	G	G	G	G	G	G	G	G	G	G	G	G	G	G	G	G	G	G	G	G	G	G	G	G	G	G	G	G	G	G	G	G	G	G	G	G	G	G	G	G	G	G	G	G	G	G
BOPA2_12_21208	G	G	G	G	G	G	G	G	G	G	G	G	G	G	G	G	G	G	G	G	G	G	G	G	G	G	G	G	G	G	G	G	G	G	G	G	G	G	G	G	G	G	G	G	G	G	G	G	G
BOPA2_12_21268	C	C	C	C	C	C	C	C	C	C	C	C	C	C	C	C	C	C	C	C	C	C	C	C	C	C	C	C	C	C	C	C	C	C	C	C	C	C	C	C	C	C	C	C	C	C	C	C	C
BOPA2_12_21288	T	T	T	T	T	T	A	T	T	A	T	T	T	A	T	T	T	T	T	A	T	T	T	T	A	T	T	A	T	A	A	T	T	T	T	T	T	T	A	T	A	T	T	T	A	T	T	T	T
BOPA2_12_21290	G	G	G	A	G	G	G	G	G	G	G	G	G	G	G	G	G	A	A	A	G	G	G	G	G	G	G	G	G	G	G	A	G	G	G	G	G	G	G	G	G	G	G	A	G	A	G	G	G
BOPA2_12_21319	G	G	G	G	G	G	G	G	G	G	G	G	G	G	G	G	G	G	G	G	G	G	G	G	G	G	G	G	G	G	G	G	G	G	G	G	G	G	G	G	G	G	G	G	G	G	G	G	G
BOPA2_12_21328	A	A	A	A	A	A	A	A	A	A	A	A	A	A	A	A	A	A	A	A	A	A	A	A	A	A	A	A	A	A	A	A	A	A	A	A	A	A	A	A	A	A	A	A	A	A	A	A	A
BOPA2_12_21337	A	A	A	A	A	A	A	A	A	A	A	A	A	A	A	A	A	A	A	A	A	A	A	A	A	A	A	A	A	A	A	A	A	A	A	A	A	A	A	A	A	A	A	A	A	A	A	A	A
BOPA2_12_21345	A	A	A	A	A	A	A	A	A	A	A	A	A	A	A	A	A	A	A	A	A	A	A	A	A	A	A	A	A	A	A	A	A	A	A	A	A	A	A	A	A	A	A	A	A	A	A	A	A
BOPA2_12_21356	G	G	G	G	G	G	G	G	G	G	G	G	G	G	G	G	G	G	G	G	G	G	G	G	G	G	G	G	G	G	G	G	G	G	G	G	G	G	G	G	G	G	G	G	G	G	G	G	G
BOPA2_12_21376	A	C	A	C	C	C	A	C	C	C	C	C	A	A	C	C	C	C	C	C	C	C	C	A	C	C	C	C	C	C	C	C	C	A	C	C	C	C	C	A	C	C	C	C	C	C	C	C	C
BOPA2_12_21386	A	A	C	C	A	A	A	C	C	A	C	C	A	A	C	C	A	A	A	A	C	C	A	A	A	A	A	C	C	A	C	A	A	A	C	A	C	A	A	A	A	C	C	C	C	C	A	A	A
BOPA2_12_21393	A	A	A	A	A	A	A	A	A	A	A	A	A	A	A	A	A	A	A	A	A	A	A	A	A	A	A	A	A	A	A	A	C	A	A	C	C	A	A	A	A	A	A	A	A	A	A	A	A
BOPA2_12_21396	G	G	G	G	G	G	G	G	G	G	G	G	G	G	G	G	G	G	G	G	G	G	G	G	G	G	G	G	G	G	G	G	G	A	G	G	G	G	G	A	G	G	G	G	G	G	G	G	G
BOPA2_12_21408	A	A	A	A	A	A	A	A	A	A	A	A	A	A	A	A	A	A	A	A	A	A	A	A	A	A	A	A	A	A	A	A	A	A	A	A	A	A	A	A	A	A	A	A	A	A	A	A	A
BOPA2_12_21411	G	G	G	G	G	G	G	G	G	G	G	G	G	G	G	G	G	G	G	G	G	G	G	G	G	G	G	G	G	G	G	G	G	G	G	G	G	G	G	G	G	G	G	G	G	G	G	G	G
BOPA2_12_21415	C	C	C	C	C	C	C	C	C	C	C	C	C	C	C	C	C	C	C	C	C	C	C	C	C	C	C	C	C	C	C	C	A	C	C	A	C	C	C	C	C	C	C	C	C	C	C	C	C
BOPA2_12_21442	A	A	A	A	A	A	A	A	A	A	A	A	A	A	A	A	A	A	A	A	A	A	A	A	A	A	A	A	A	A	A	A	A	A	A	A	A	A	A	A	A	A	A	A	A	A	A	A	A
BOPA2_12_21449	A	A	A	A	A	A	A	A	A	A	A	A	A	A	A	A	A	A	A	A	A	A	A	A	A	A	A	A	A	A	A	A	A	A	A	A	A	A	A	A	A	A	A	A	A	A	A	A	A
BOPA2_12_21450	G	G	G	G	G	G	G	G	G	G	G	G	G	G	G	G	G	G	G	G	G	G	G	G	G	G	G	G	G	G	G	G	G	G	G	G	G	G	G	G	G	G	G	G	G	G	G	G	G
BOPA2_12_21458	C	C	C	C	C	C	C	C	C	C	C	C	C	C	C	C	C	C	C	C	C	C	C	C	C	C	C	C	C	C	C	C	C	C	C	C	C	C	C	C	C	C	C	C	C	C	C	C	C
BOPA2_12_21464	G	G	A	A	A	A	A	A	A	A	A	A	A	A	A	A	A	A	A	A	A	A	A	A	A	A	A	A	A	A	A	G	G	A	A	G	A	A	A	A	A	A	A	A	A	A	A	A	A
BOPA2_12_21471	A	A	A	A	A	A	A	A	A	A	A	A	A	A	A	A	A	A	A	A	A	A	A	G	A	A	A	A	A	A	A	A	A	A	A	A	A	A	A	A	A	A	A	G	A	A	A	A	A
BOPA2_12_21476	C	C	C	C	C	C	C	C	C	C	C	C	C	C	C	C	C	C	C	C	C	C	C	C	C	C	C	C	C	C	C	C	C	C	C	C	C	C	C	C	C	C	C	C	C	C	C	C	C
BOPA2_12_21477	A	A	A	A	A	A	A	A	A	A	A	A	A	A	A	A	A	A	A	A	A	A	A	A	A	A	A	A	A	A	A	A	A	A	A	A	A	A	A	A	A	A	A	A	A	A	A	A	A
BOPA2_12_21479	A	A	A	A	A	A	A	A	A	A	A	A	A	A	A	A	N	A	A	A	A	A	G	A	A	A	A	A	A	G	A	G	G	A	A	G	G	A	G	G	G	G	A	A	A	A	A	A	A
BOPA2_12_21482	G	G	G	G	G	G	G	G	G	G	G	G	G	G	G	G	G	G	G	G	G	G	G	G	G	G	G	G	G	G	G	G	C	G	G	C	G	G	G	G	G	G	G	G	G	G	G	G	G
BOPA2_12_21496	A	A	A	A	A	A	A	A	A	A	A	A	A	A	A	A	A	A	A	A	A	A	A	A	A	A	A	A	A	A	A	G	A	A	A	A	A	A	A	A	A	A	A	A	A	A	A	A	A
BOPA2_12_21497	G	A	A	A	A	A	A	G	A	A	G	A	A	A	A	A	A	A	A	A	A	A	A	A	A	A	A	A	A	A	A	A	A	A	A	A	A	A	A	A	A	G	A	A	A	A	A	A	A
BOPA2_12_21506	C	C	C	C	C	C	C	C	C	C	C	C	C	C	C	C	C	C	C	C	C	C	C	C	C	C	C	C	C	C	C	C	C	C	C	C	C	C	C	C	C	C	C	C	C	C	C	C	C
BOPA2_12_21520	G	G	G	G	G	G	G	G	G	G	G	G	G	G	G	G	G	G	G	G	G	G	G	A	G	G	G	G	G	G	G	G	G	G	G	G	G	G	G	G	G	G	G	G	G	G	G	G	G
BOPA2_12_21522	G	G	G	G	G	G	G	G	A	G	A	A	G	G	G	G	G	G	G	G	G	G	G	G	G	G	G	G	G	G	G	A	G	A	G	G	G	A	G	G	G	G	G	G	G	G	G	G	G
BOPA2_12_21527	G	G	G	G	G	G	G	G	G	G	G	G	G	G	G	G	G	G	G	G	G	G	G	G	G	G	G	G	G	G	G	G	G	G	G	G	G	G	G	G	G	G	G	G	G	G	G	G	G
BOPA2_12_30002	C	A	A	A	A	A	C	A	A	A	A	A	A	A	A	A	A	A	A	A	A	A	A	A	A	A	A	A	A	A	A	C	A	C	A	A	A	A	A	A	A	A	A	A	A	A	A	A	A
BOPA2_12_30003	G	A	A	G	G	G	A	G	G	G	G	G	G	G	G	G	G	G	G	G	G	A	A	G	A	G	G	G	G	A	G	G	G	G	G	G	G	G	G	G	G	G	G	G	G	G	A	G	G
BOPA2_12_30004	A	G	G	G	A	G	A	G	A	G	A	A	A	G	G	G	G	G	G	G	G	G	G	G	G	G	G	G	G	G	G	A	A	A	G	A	G	G	A	A	A	A	G	G	G	G	G	G	G
BOPA2_12_30005	G	G	G	G	G	G	G	G	G	G	G	G	G	G	G	G	G	G	G	G	G	G	G	G	G	G	G	G	G	G	G	G	G	G	G	G	G	G	G	G	G	G	G	G	G	G	G	G	G
BOPA2_12_30007	G	C	C	C	C	C	C	C	G	C	G	G	G	G	G	C	C	C	C	C	C	C	C	C	C	C	C	C	C	C	C	C	G	C	C	G	G	G	C	C	C	C	C	G	C	C	G	C	C
BOPA2_12_30009	A	G	G	G	A	G	A	A	A	G	G	A	A	A	G	G	G	G	G	G	G	G	G	G	G	G	G	G	G	G	G	G	G	G	G	G	G	G	G	G	G	A	G	G	G	G	G	G	G
BOPA2_12_30010	A	A	A	A	A	A	A	A	A	A	A	A	A	A	A	A	A	A	A	A	A	A	A	A	A	A	A	A	A	A	A	A	A	A	A	A	A	A	A	A	A	A	A	A	A	A	A	A	A
BOPA2_12_30011	G	G	G	G	G	G	G	G	G	G	G	G	G	G	G	G	G	G	G	G	G	G	G	G	G	G	G	G	G	G	G	A	A	A	G	A	G	A	G	G	G	G	G	G	G	G	G	G	G
BOPA2_12_30014	G	G	G	G	A	G	G	G	A	G	A	G	G	G	G	G	G	G	G	G	G	G	G	G	G	G	G	G	G	G	G	G	A	G	G	A	G	G	G	A	G	A	G	G	G	G	G	G	G
BOPA2_12_30021	G	A	A	G	G	A	G	G	G	G	G	G	G	G	G	A	G	G	G	G	A	A	G	G	G	G	G	G	G	G	A	G	G	G	A	G	G	A	A	G	A	G	G	A	G	G	A	G	G
BOPA2_12_30025	G	A	A	G	G	A	A	G	A	G	G	A	A	G	G	G	G	G	G	G	A	G	A	A	A	A	G	A	A	G	A	G	A	G	A	A	A	G	A	G	A	G	G	G	A	G	G	G	G
BOPA2_12_30026	G	G	G	G	G	G	G	G	G	G	A	G	G	G	G	G	G	G	G	G	G	G	G	G	G	G	G	G	G	G	G	G	G	G	G	G	G	G	G	G	G	G	G	G	G	G	G	G	G
BOPA2_12_30029	G	G	G	G	G	G	G	G	G	G	G	G	G	G	G	G	G	G	G	G	G	G	G	G	G	G	G	G	G	G	G	G	G	G	G	G	G	G	G	G	G	G	G	G	G	G	G	G	G
BOPA2_12_30032	G	G	G	G	G	G	G	G	G	G	G	G	G	G	G	G	G	G	G	G	G	G	G	G	G	G	G	G	G	G	G	G	G	G	G	G	G	G	G	G	G	G	G	G	G	G	G	G	G
BOPA2_12_30039	A	A	A	A	A	G	A	A	A	A	G	A	A	A	A	A	A	A	A	A	A	A	A	A	A	A	G	G	A	A	G	G	A	G	A	A	A	A	A	A	A	A	G	A	G	G	A	A	A
BOPA2_12_30040	C	A	A	C	C	C	A	C	C	C	C	C	C	C	C	C	C	A	C	C	C	C	A	C	A	C	A	C	C	A	C	A	C	A	A	C	C	C	C	A	A	C	C	A	C	C	A	C	A
BOPA2_12_30041	C	C	G	G	G	G	G	G	G	G	G	G	G	G	G	C	G	G	G	G	G	G	G	G	G	G	G	G	G	G	G	G	G	G	G	G	G	G	G	G	G	G	G	G	G	G	G	G	G
BOPA2_12_30042	A	G	G	G	A	A	A	A	A	A	A	A	A	A	A	A	A	A	A	A	G	G	A	G	A	A	G	A	A	A	A	A	A	A	G	A	G	A	A	A	A	A	G	G	A	A	G	G	G
BOPA2_12_30043	G	G	G	G	G	G	G	G	G	G	A	G	G	A	G	G	A	A	A	A	G	G	G	G	G	G	G	G	G	G	G	G	G	G	G	G	G	G	A	N	A	G	G	G	G	A	G	G	G
BOPA2_12_30055	A	G	G	G	G	G	G	G	A	G	G	A	G	G	G	A	G	A	G	A	G	G	G	G	G	G	G	G	G	G	G	G	G	G	G	G	A	A	G	G	G	G	G	G	G	G	G	G	G
BOPA2_12_30056	A	A	A	T	A	A	A	A	A	A	A	A	A	A	A	A	A	A	T	A	A	A	A	A	A	A	A	A	A	A	A	A	A	A	A	A	A	A	A	A	A	A	A	A	A	T	A	A	A
BOPA2_12_30059	G	G	G	G	G	G	G	G	G	G	G	G	G	G	G	G	G	G	G	G	G	G	G	G	G	G	G	G	G	G	G	G	G	G	G	G	G	G	G	G	G	G	G	G	G	G	G	G	G
BOPA2_12_30060	A	G	G	G	A	A	G	G	A	A	A	A	A	A	G	A	G	G	G	G	G	G	G	G	A	G	G	G	G	G	G	G	G	G	G	G	G	G	G	A	G	G	G	G	G	G	G	A	G
BOPA2_12_30062	C	A	C	A	C	C	C	C	A	A	C	A	C	A	A	A	A	C	A	A	C	A	C	C	A	A	C	C	C	A	A	A	A	A	A	A	A	C	A	C	A	C	A	A	C	A	A	A	A
BOPA2_12_30064	A	A	A	A	A	A	A	A	A	A	A	A	G	G	A	A	A	A	A	A	A	A	A	A	A	A	A	A	A	A	A	A	G	A	A	G	A	A	A	A	A	A	A	A	A	A	G	A	A
BOPA2_12_30065	A	A	A	G	G	G	G	A	A	G	A	A	G	G	A	G	A	G	G	A	A	A	A	A	A	G	A	A	A	G	A	G	G	G	A	G	A	A	A	G	G	G	A	A	A	G	A	G	A
BOPA2_12_30067	A	G	A	G	A	G	A	G	G	G	A	A	A	G	G	G	A	A	G	A	G	G	G	G	A	G	G	G	G	G	G	G	G	G	G	G	G	G	G	G	G	G	G	A	G	G	G	G	G
BOPA2_12_30068	G	G	G	G	G	G	G	G	G	G	G	G	G	G	G	G	G	G	G	G	G	G	G	G	G	G	G	G	G	G	G	G	G	G	G	G	G	G	G	G	G	G	G	G	G	G	G	G	G
BOPA2_12_30080	A	T	T	T	T	T	T	T	A	T	A	A	A	A	A	T	T	T	T	T	T	T	A	T	T	T	T	T	T	T	T	A	A	T	T	A	A	T	T	T	T	A	T	A	T	T	T	T	T
BOPA2_12_30081	A	A	A	A	A	A	A	A	A	A	A	A	A	A	A	A	A	A	A	A	A	A	A	A	A	A	A	A	A	G	A	G	G	A	A	G	A	A	G	A	G	G	A	A	A	A	A	A	A
BOPA2_12_30090	G	G	G	G	G	G	A	G	G	G	A	G	A	A	G	G	G	G	G	G	G	G	G	G	G	G	G	G	G	G	G	G	G	G	G	G	G	G	G	G	G	G	G	G	G	G	G	G	G
BOPA2_12_30092	G	A	G	G	G	G	G	G	A	G	G	G	G	A	G	G	G	G	G	G	G	G	G	G	G	A	G	G	G	G	G	G	A	G	G	A	G	G	G	G	G	A	G	G	G	G	G	G	G
BOPA2_12_30095	G	G	G	G	G	G	G	G	G	G	G	G	G	G	G	G	G	G	G	G	G	G	G	G	G	G	G	G	G	G	G	G	G	G	G	G	G	G	G	G	G	G	G	G	G	G	G	G	G
BOPA2_12_30097	G	G	G	G	G	G	G	G	G	G	G	G	G	G	G	G	G	G	G	G	G	G	G	G	G	G	G	G	G	G	G	G	G	G	G	G	G	G	G	G	G	G	G	G	G	G	G	G	G
BOPA2_12_30098	G	G	G	G	G	A	G	G	G	G	G	G	G	G	G	A	G	G	G	G	A	G	A	A	G	A	G	G	G	G	G	G	G	G	A	G	G	G	A	G	A	G	G	A	A	G	A	G	G
BOPA2_12_30105	G	G	G	G	G	G	G	G	G	G	G	G	G	G	G	G	G	G	G	G	G	A	G	G	G	G	G	G	G	G	G	G	G	G	G	G	G	G	G	G	G	G	G	G	G	G	G	G	G
BOPA2_12_30106	G	G	G	G	G	G	G	G	G	G	G	G	G	G	G	G	G	G	G	G	G	G	G	G	G	G	G	G	G	G	G	G	G	G	G	G	G	G	G	G	G	G	G	G	G	G	G	G	G
BOPA2_12_30108	A	C	C	A	C	C	C	C	A	C	A	A	A	C	C	C	A	C	A	A	C	C	C	C	C	C	C	C	C	C	C	C	C	C	C	C	C	C	C	C	C	C	C	C	C	A	C	C	C
BOPA2_12_30109	C	C	C	C	C	C	C	C	C	C	C	C	C	C	C	C	C	C	C	C	C	C	C	C	C	C	C	C	C	C	C	C	C	C	C	C	C	C	C	C	C	C	C	C	C	C	C	C	C
BOPA2_12_30110	G	A	A	A	G	G	G	G	G	G	G	G	G	A	A	A	A	A	A	A	A	A	A	A	A	G	A	A	A	A	A	G	G	A	A	A	A	G	A	A	A	G	A	A	G	A	A	G	A
BOPA2_12_30111	G	G	G	G	G	G	G	G	G	G	G	G	G	G	G	G	G	G	G	G	G	G	G	G	G	G	G	G	G	G	G	G	A	G	G	A	G	G	G	G	G	G	G	G	G	G	G	G	G
BOPA2_12_30114	G	G	A	A	N	A	A	A	N	A	A	N	A	A	A	A	A	A	A	A	A	A	A	A	A	A	A	A	A	A	A	A	G	A	A	A	A	G	A	A	A	A	A	A	A	A	A	A	A
BOPA2_12_30115	A	A	A	A	C	C	A	C	A	C	A	A	A	A	A	A	A	A	A	A	A	A	A	A	A	C	A	A	A	A	A	A	C	A	A	C	A	C	A	C	A	A	A	A	A	A	A	C	A
BOPA2_12_30120	A	A	A	A	A	A	A	A	A	A	A	A	A	A	A	A	A	A	A	A	A	A	A	A	A	A	A	A	A	A	A	A	A	A	C	A	A	A	A	A	A	A	A	C	A	A	A	A	A
BOPA2_12_30122	G	G	G	G	G	G	G	G	G	G	G	G	G	G	G	G	G	G	G	G	G	G	G	G	G	G	G	G	G	G	G	G	G	G	A	G	G	G	G	G	G	G	G	A	G	G	G	G	G
BOPA2_12_30125	C	C	C	A	C	C	C	C	C	C	C	C	C	C	C	C	C	C	C	C	C	C	C	C	C	C	A	C	C	C	C	C	C	C	C	C	C	C	C	C	C	C	C	C	C	C	C	C	A
BOPA2_12_30126	G	G	G	G	G	G	G	G	G	G	G	G	G	G	G	G	G	G	G	G	G	G	G	G	G	G	G	G	G	G	G	G	G	G	G	G	G	G	G	G	G	G	G	G	G	G	G	G	G
BOPA2_12_30129	G	G	G	A	G	A	G	G	G	G	G	G	G	G	A	G	G	G	A	G	G	G	G	G	G	G	G	A	G	G	G	G	G	G	G	G	G	G	G	G	G	G	G	G	G	A	G	G	G
BOPA2_12_30130	C	C	C	C	C	A	C	C	C	C	A	C	C	C	C	C	C	C	C	C	C	C	C	C	C	C	A	A	C	C	C	A	C	A	C	C	C	C	C	C	C	C	A	C	A	A	C	C	C
BOPA2_12_30132	A	A	A	A	A	A	A	A	A	A	A	A	G	A	A	G	A	A	A	A	G	A	A	A	A	A	A	G	G	G	G	G	A	G	A	A	G	A	A	A	A	G	A	G	A	G	G	A	A
BOPA2_12_30133	C	C	C	C	C	C	C	C	C	G	C	C	C	G	G	G	C	C	C	C	G	G	C	C	G	G	G	C	C	C	G	C	G	C	G	G	C	G	C	C	C	C	G	G	G	C	G	G	C
BOPA2_12_30135	A	G	A	A	G	A	A	G	A	A	G	A	G	G	G	A	G	G	A	G	G	G	A	G	G	A	G	G	G	G	G	G	G	G	A	G	G	A	A	G	A	A	A	A	G	G	G	A	A
BOPA2_12_30136	A	G	G	A	G	A	G	A	G	A	A	A	A	A	G	A	A	A	A	A	G	A	A	A	A	A	A	A	A	A	A	G	G	G	A	G	A	A	A	A	A	A	A	G	A	A	A	A	A
BOPA2_12_30137	A	A	A	A	C	A	C	A	A	A	C	A	C	A	A	A	A	A	A	A	A	A	A	A	A	A	A	A	A	A	A	A	A	C	A	A	A	C	A	C	A	A	A	A	A	A	A	A	A
BOPA2_12_30138	G	G	G	G	G	G	G	G	G	G	G	G	G	G	G	G	G	G	G	G	G	G	G	G	G	G	G	G	G	G	G	G	G	G	G	G	G	G	G	G	G	G	G	G	G	G	G	G	G
BOPA2_12_30140	G	G	G	G	G	G	G	G	G	G	G	G	G	G	G	G	G	G	G	G	G	G	G	G	G	G	G	G	G	G	G	G	G	G	G	G	G	G	G	G	G	G	G	G	G	G	G	G	G
BOPA2_12_30141	G	G	G	A	A	G	G	A	A	A	A	A	A	A	G	G	A	G	A	A	A	G	G	G	G	G	G	G	G	G	G	G	A	G	G	A	A	A	G	G	G	G	G	G	G	A	G	A	G
BOPA2_12_30143	G	G	C	C	C	G	C	G	C	C	G	G	C	C	C	G	G	C	C	G	C	G	G	C	G	C	C	C	C	G	C	G	G	C	C	G	C	C	G	G	G	G	C	C	C	C	C	C	C
BOPA2_12_30144	G	G	A	A	A	G	G	G	G	A	A	G	G	A	A	A	A	G	A	A	A	A	A	A	A	G	A	A	A	A	A	G	G	G	A	G	A	A	A	G	A	G	A	A	A	A	A	A	A
BOPA2_12_30146	C	C	C	C	C	C	C	C	C	C	C	C	C	C	C	C	C	C	C	C	C	C	C	C	C	C	C	C	C	C	C	N	C	C	N	C	C	C	C	N	C	C	C	C	C	C	C	C	C
BOPA2_12_30147	G	G	G	G	G	G	G	A	G	G	G	G	G	G	G	A	G	G	G	G	G	A	A	G	G	G	G	A	A	A	A	G	G	A	G	G	A	G	A	G	A	G	G	A	A	G	A	G	G
BOPA2_12_30148	A	A	A	A	A	A	A	A	A	A	A	A	A	A	A	A	A	A	A	A	A	A	A	A	A	A	A	A	A	A	A	A	A	A	A	A	A	A	A	A	A	A	A	A	A	A	A	A	A
BOPA2_12_30149	C	C	C	C	C	C	A	A	A	C	A	A	A	C	C	C	C	C	C	C	C	C	C	C	C	C	C	C	C	C	C	A	C	C	C	C	C	C	C	A	C	C	C	C	A	C	C	C	C
BOPA2_12_30150	A	G	A	G	A	A	A	G	A	G	A	G	G	G	G	G	G	A	G	G	G	G	G	G	G	G	G	G	A	G	A	A	A	G	G	A	G	A	A	A	A	A	G	G	G	G	G	G	G
BOPA2_12_30151	G	G	G	A	G	G	A	G	G	G	G	G	A	G	A	G	G	A	G	G	G	A	A	G	A	A	A	G	G	G	G	G	A	G	A	A	G	G	G	G	G	A	G	G	G	G	G	A	A
BOPA2_12_30152	G	G	A	G	G	G	A	G	A	G	A	A	A	G	G	G	G	G	G	G	G	G	G	G	G	A	G	G	G	G	G	A	G	G	G	G	G	G	G	G	G	A	G	G	G	G	G	G	G
BOPA2_12_30153	G	G	G	G	A	A	G	A	G	G	G	A	G	G	G	G	G	G	G	G	G	G	G	G	G	G	A	G	G	G	A	G	G	G	G	G	G	G	G	A	G	A	G	G	G	A	G	G	G
BOPA2_12_30155	G	G	G	G	G	G	G	G	G	G	G	G	A	G	G	G	G	G	G	G	G	G	G	G	G	G	G	G	G	A	G	A	A	G	G	G	A	G	G	G	G	G	G	A	G	G	G	G	G
BOPA2_12_30158	G	G	G	G	A	G	G	G	G	G	G	G	G	G	G	G	G	G	G	G	G	G	A	G	G	G	G	G	G	A	G	A	G	A	G	G	G	G	G	A	G	G	G	A	G	G	G	G	G
BOPA2_12_30162	C	C	C	C	G	C	C	C	C	C	C	C	G	C	C	C	C	C	C	C	C	C	C	C	C	C	C	C	C	C	C	C	C	C	C	C	C	G	C	C	C	G	C	C	G	C	C	C	C
BOPA2_12_30164	G	A	G	G	G	A	G	A	A	A	A	G	G	G	G	A	G	G	G	G	G	G	G	A	G	A	G	A	G	G	G	G	G	G	G	A	G	A	A	A	G	G	G	G	A	G	G	A	A
BOPA2_12_30165	A	G	G	G	A	G	A	G	G	G	G	G	G	G	G	G	G	G	G	G	G	G	G	G	G	G	G	G	G	G	G	G	G	G	G	G	G	A	G	A	G	A	G	G	A	G	G	G	G
BOPA2_12_30166	A	A	A	G	A	G	G	A	A	G	A	A	A	G	A	A	G	G	G	G	G	A	A	G	G	G	G	A	A	G	A	G	A	G	G	A	G	G	G	A	G	A	A	A	G	G	G	G	G
BOPA2_12_30167	A	T	T	A	T	A	T	A	A	T	T	T	T	A	A	T	A	T	A	T	T	A	A	A	T	T	A	A	A	A	T	A	A	A	T	T	A	T	A	A	A	A	A	A	A	A	T	T	A
BOPA2_12_30170	G	G	G	G	G	G	G	A	A	G	A	A	A	A	G	G	G	G	G	G	G	G	G	G	G	G	G	G	G	G	G	G	A	G	G	A	G	G	G	G	G	A	G	G	G	G	G	G	G
BOPA2_12_30179	A	G	G	G	G	G	G	G	A	G	A	A	A	G	G	G	A	A	A	G	G	G	G	G	G	G	G	G	G	G	G	G	G	G	G	G	G	G	G	G	G	G	G	G	G	A	G	G	G
BOPA2_12_30182	A	A	A	A	A	A	A	A	A	A	A	A	A	A	A	A	A	A	G	A	A	A	G	A	A	G	A	A	A	A	A	G	A	G	A	A	A	A	A	G	A	A	A	A	A	G	A	A	A
BOPA2_12_30183	A	G	A	G	A	A	A	A	A	A	A	A	A	G	A	A	A	A	G	A	A	G	A	A	G	G	A	A	A	G	A	A	G	A	A	G	G	G	G	A	G	A	A	G	A	G	A	A	G
BOPA2_12_30186	G	G	G	A	G	G	G	A	G	G	G	G	A	G	G	G	A	A	A	A	G	G	G	A	G	G	G	A	A	G	G	G	G	G	G	G	A	G	A	G	A	A	G	G	G	A	G	G	A
BOPA2_12_30187	G	G	G	G	G	G	G	G	G	G	G	G	G	G	G	G	G	G	G	G	G	G	G	G	G	G	G	G	G	G	G	G	G	G	G	G	G	G	G	G	G	G	G	G	G	G	G	G	G
BOPA2_12_30191	A	A	A	A	A	A	A	A	A	A	A	A	A	A	A	A	A	A	A	A	A	A	A	A	A	A	A	A	A	A	A	G	G	A	A	G	A	A	A	A	A	A	A	A	A	A	A	A	A
BOPA2_12_30192	G	G	G	G	G	G	G	G	G	G	G	G	G	G	G	G	G	G	G	G	G	G	G	G	G	G	G	G	G	G	G	A	G	A	A	G	G	G	G	G	G	G	G	G	A	G	G	G	G
BOPA2_12_30193	A	G	G	G	A	G	G	A	A	G	A	A	A	A	G	G	G	G	G	G	A	A	G	G	G	G	A	A	A	G	A	A	A	A	A	A	G	A	G	G	G	A	A	A	A	G	A	G	G
BOPA2_12_30195	G	G	G	G	G	G	G	G	G	G	G	G	G	G	G	G	G	G	G	G	G	G	G	G	G	G	G	G	G	G	G	G	G	G	G	G	G	G	G	G	G	G	G	G	G	G	G	G	G
BOPA2_12_30199	T	A	A	A	T	A	T	A	A	T	A	T	A	A	A	A	A	A	A	A	A	A	A	A	A	T	A	A	A	A	A	T	T	A	A	T	A	A	A	T	A	T	A	A	A	A	A	T	A
BOPA2_12_30200	A	A	A	A	A	A	A	A	A	A	A	A	A	A	A	A	A	A	A	A	A	A	A	A	A	A	A	A	A	A	A	A	A	A	A	A	A	A	A	A	A	A	A	A	A	A	A	A	A
BOPA2_12_30205	A	A	A	A	A	A	A	A	A	A	A	A	A	A	A	A	A	A	A	A	A	A	A	A	A	A	A	A	A	A	A	A	A	A	A	A	A	A	A	A	A	A	A	A	A	A	A	A	A
BOPA2_12_30206	C	C	C	C	C	C	C	C	C	C	C	C	C	C	C	C	C	C	C	C	C	C	C	C	C	C	C	C	C	C	C	C	C	C	C	C	C	C	C	C	C	C	C	C	C	C	C	C	C
BOPA2_12_30209	A	A	A	A	A	A	A	A	A	A	A	A	A	A	A	A	A	A	A	A	A	A	A	A	A	A	A	A	A	A	A	G	A	A	A	A	A	A	A	A	A	A	A	A	A	A	A	A	A
BOPA2_12_30213	A	A	A	A	A	A	A	A	G	A	A	A	A	A	A	A	A	A	A	A	A	A	A	G	A	A	A	A	A	A	A	A	G	A	A	G	A	A	G	A	G	A	A	A	A	A	A	A	A
BOPA2_12_30214	C	A	A	A	C	A	A	C	C	A	C	C	C	C	A	A	A	A	A	A	C	C	A	A	A	A	C	C	C	A	C	C	C	C	C	C	A	C	A	A	A	A	C	C	C	A	A	A	A
BOPA2_12_30216	A	G	G	G	A	G	A	A	A	G	A	A	A	A	G	G	G	G	G	G	G	G	G	G	G	A	G	A	A	G	G	G	G	G	G	G	G	G	G	G	G	A	G	G	G	G	G	G	G
BOPA2_12_30219	A	A	A	G	G	A	A	G	G	G	G	G	G	G	A	A	G	A	G	G	G	A	A	A	A	A	A	A	A	A	A	G	A	A	A	A	G	G	A	A	A	A	A	A	A	G	A	G	A
BOPA2_12_30222	C	C	A	A	C	A	A	C	C	C	C	C	C	C	C	C	A	A	A	A	C	C	C	C	A	A	A	A	C	C	C	A	C	C	C	C	C	C	C	C	C	C	C	C	C	A	C	C	A
BOPA2_12_30223	G	A	A	A	A	A	A	A	A	A	A	A	A	A	A	A	A	A	A	A	A	A	A	A	A	A	A	A	A	A	A	A	G	A	A	G	A	A	A	A	A	A	A	A	A	A	A	A	A
BOPA2_12_30229	A	A	A	A	A	A	A	A	A	A	A	A	A	A	A	A	A	A	A	A	A	A	A	A	A	A	A	A	A	A	A	A	A	A	A	A	A	A	A	A	A	A	A	A	A	A	A	A	A
BOPA2_12_30230	A	A	A	A	A	A	A	A	A	A	A	A	A	A	A	A	A	A	A	A	A	A	A	A	A	A	A	A	A	A	A	A	A	G	A	A	A	A	A	A	A	A	A	A	A	A	A	A	A
BOPA2_12_30231	A	A	A	T	T	A	A	T	T	A	T	T	A	T	T	T	T	A	T	T	T	A	A	A	A	T	T	A	T	A	T	T	A	A	T	A	T	T	T	A	T	T	T	A	A	T	T	A	T
BOPA2_12_30232	A	A	A	A	A	A	A	A	A	A	A	A	A	A	A	A	A	A	A	A	A	A	A	A	A	A	A	A	A	A	A	A	A	A	A	A	A	A	A	A	A	A	A	A	A	A	A	A	A
BOPA2_12_30236	C	C	C	C	C	C	C	C	C	C	C	C	C	C	C	C	C	C	C	C	C	C	C	C	C	C	C	C	C	C	C	C	C	C	C	C	C	C	C	C	C	C	C	C	C	C	C	C	C
BOPA2_12_30238	A	A	A	A	A	A	A	A	A	A	A	A	A	A	A	A	A	A	A	A	A	A	A	A	A	A	A	A	A	A	A	A	A	A	A	A	A	A	A	A	A	A	A	A	A	A	A	A	A
BOPA2_12_30239	G	G	G	G	C	C	C	C	C	G	G	C	G	C	G	G	G	C	G	G	G	C	G	C	G	G	C	G	G	G	G	C	C	C	C	C	G	C	G	C	G	C	G	C	G	G	C	G	C
BOPA2_12_30240	A	A	A	A	A	A	A	N	A	A	A	A	A	A	A	A	A	A	A	A	A	A	A	A	A	A	A	A	A	A	A	A	A	A	A	A	A	G	A	A	A	A	A	A	A	A	A	A	A
BOPA2_12_30243	A	A	A	A	A	A	A	A	A	A	A	A	A	A	A	A	A	A	A	A	A	A	A	A	A	A	A	A	A	A	A	A	A	A	A	A	A	G	A	A	A	A	A	A	A	A	A	A	A
BOPA2_12_30248	A	A	G	G	G	A	G	G	G	G	G	G	G	G	G	A	G	G	G	G	G	G	G	G	G	G	G	G	A	G	G	G	G	G	G	G	G	G	G	G	G	G	G	G	G	G	G	G	G
BOPA2_12_30250	T	T	T	T	T	T	A	T	T	T	A	T	A	A	T	T	T	T	T	T	T	T	T	T	T	T	T	T	T	T	T	T	T	T	T	T	T	T	T	T	T	T	T	T	T	T	T	T	T
BOPA2_12_30251	A	A	A	T	A	T	T	T	A	T	A	A	A	T	T	T	A	T	A	T	T	A	A	A	T	A	A	T	A	T	T	T	T	T	A	T	A	T	T	T	T	A	T	A	T	A	T	T	A
BOPA2_12_30254	C	A	A	A	A	A	A	C	C	C	C	C	C	C	C	A	C	C	C	C	A	A	C	C	C	A	A	C	C	C	A	C	C	C	C	C	C	A	A	C	A	C	C	C	C	C	A	C	A
BOPA2_12_30259	T	A	T	T	T	T	T	T	T	T	T	T	T	T	A	A	T	A	T	T	T	A	T	T	T	A	A	A	T	A	A	T	A	A	A	A	A	T	T	T	T	T	A	A	T	T	T	A	A
BOPA2_12_30262	C	C	C	C	C	C	C	C	C	C	C	C	C	C	C	C	C	C	C	C	C	C	C	C	C	C	C	C	C	C	C	C	C	C	C	C	C	C	C	C	C	C	C	C	C	C	C	C	C
BOPA2_12_30265	A	G	G	A	G	A	G	G	A	G	A	A	A	G	G	A	A	G	A	A	G	G	G	G	G	A	G	G	A	G	G	A	A	G	G	A	G	G	G	G	G	A	G	G	G	A	G	G	G
BOPA2_12_30268	A	G	A	A	A	G	A	G	A	A	A	A	A	A	A	A	A	A	A	A	A	A	A	A	A	G	A	A	A	A	A	A	A	A	A	A	A	G	A	A	A	A	A	A	A	A	A	A	A
BOPA2_12_30271	T	A	A	A	A	A	A	T	A	A	A	A	A	T	A	A	T	A	A	A	A	T	A	A	A	A	A	A	A	A	T	A	A	A	T	A	T	A	A	A	A	A	A	A	A	T	A	A	A
BOPA2_12_30274	G	G	A	G	G	G	G	G	G	G	G	G	G	G	A	G	G	G	A	A	A	A	G	G	G	G	A	G	G	G	A	G	A	G	A	A	A	G	G	G	G	A	A	A	A	A	G	G	G
BOPA2_12_30275	G	C	C	G	C	C	C	C	G	C	G	G	G	C	C	C	G	C	G	G	C	C	C	C	C	C	C	C	G	C	C	G	C	C	C	G	C	C	C	C	C	G	C	C	C	G	C	C	C
BOPA2_12_30276	G	G	G	G	G	G	G	G	G	G	G	G	G	G	G	G	G	G	G	A	G	A	G	G	A	G	G	G	A	G	G	A	G	A	G	G	A	A	A	G	A	A	G	G	G	A	G	G	G
BOPA2_12_30278	C	C	C	C	G	C	C	C	C	C	C	G	C	C	C	G	C	C	C	C	C	C	C	C	G	G	G	C	G	C	C	G	C	C	C	C	C	C	C	G	C	G	C	C	C	C	C	C	C
BOPA2_12_30290	G	G	G	G	G	A	G	A	A	G	A	A	A	G	G	G	G	G	G	G	G	G	G	G	G	G	G	G	G	G	A	G	A	G	G	A	G	G	G	G	G	A	G	G	G	G	G	G	G
BOPA2_12_30295	A	A	A	A	A	A	A	A	A	A	A	A	A	A	A	A	A	A	A	A	A	A	A	A	A	A	A	A	A	T	A	A	A	A	A	A	A	A	A	A	A	A	A	A	A	A	A	A	A
BOPA2_12_30297	G	A	A	G	A	A	A	A	G	G	A	A	A	A	A	A	A	A	G	A	G	G	G	G	A	A	A	A	A	A	G	G	G	G	A	A	G	A	A	A	A	A	G	A	A	G	A	G	A
BOPA2_12_30298	G	G	G	G	A	G	G	G	A	A	G	A	G	A	G	G	A	A	A	A	G	G	G	G	G	A	G	G	G	G	G	G	G	G	G	G	G	A	G	G	G	A	G	G	G	A	G	A	G
BOPA2_12_30299	G	G	G	G	G	G	G	G	G	G	G	G	G	G	G	G	G	G	G	G	G	G	G	G	G	G	G	G	G	G	G	G	G	G	G	G	G	G	G	G	G	G	G	G	G	G	G	G	G
BOPA2_12_30301	A	A	A	A	A	A	A	A	A	A	A	A	A	A	A	A	A	A	A	A	A	A	A	A	A	A	A	A	A	A	A	A	R	A	A	A	A	A	A	R	A	R	A	A	A	A	A	A	A
BOPA2_12_30305	G	G	G	G	G	G	G	G	G	G	G	G	G	G	G	G	G	G	G	G	G	G	G	G	G	G	G	G	G	G	G	G	A	G	G	A	G	G	G	G	G	G	G	G	G	G	G	G	G
BOPA2_12_30306	A	A	A	A	A	A	A	A	G	A	A	G	A	G	A	A	A	G	G	G	A	A	A	A	A	A	A	A	A	A	A	A	A	A	A	A	A	A	G	G	G	G	A	A	A	G	A	A	A
BOPA2_12_30308	C	C	C	C	C	C	C	C	C	C	C	C	C	C	C	C	C	C	C	C	C	C	C	C	C	C	C	C	C	G	C	C	G	C	G	G	C	C	C	C	C	G	G	C	C	C	C	C	C
BOPA2_12_30310	G	G	A	A	A	A	A	A	A	A	A	A	A	A	A	G	A	A	A	A	A	A	A	A	A	A	A	A	A	A	A	A	A	A	A	A	A	A	A	A	A	A	A	A	A	A	A	A	A
BOPA2_12_30311	G	G	G	G	G	G	G	C	C	C	C	C	C	C	C	G	C	C	C	C	G	G	G	C	C	G	G	C	C	C	G	G	G	G	G	G	C	G	G	G	G	C	C	G	C	C	G	C	G
BOPA2_12_30314	G	G	G	G	G	G	G	G	G	G	G	G	G	G	G	G	G	G	G	G	G	G	G	G	G	G	A	G	G	G	G	G	G	G	G	G	G	G	G	G	G	G	G	G	G	G	G	G	G
BOPA2_12_30316	A	A	A	A	A	G	A	G	G	G	A	G	G	G	G	G	A	A	A	A	G	G	G	A	G	G	G	A	A	A	G	A	G	G	G	G	A	G	A	G	A	G	G	G	G	A	G	G	A
BOPA2_12_30317	A	A	A	A	A	G	A	G	A	G	A	A	G	G	G	G	A	A	A	A	G	G	G	A	G	G	G	A	A	A	G	G	G	G	G	G	A	G	A	G	A	G	G	G	G	A	G	G	A
BOPA2_12_30325	G	A	A	G	A	G	G	A	A	G	A	G	A	G	A	G	G	G	A	G	G	A	G	G	G	G	G	A	G	G	G	G	A	G	G	A	A	G	G	G	G	A	G	G	G	G	G	G	G
BOPA2_12_30329	G	A	G	G	G	G	A	G	G	A	G	G	G	G	A	G	A	A	G	A	G	G	A	A	A	A	G	A	G	A	A	G	A	A	G	G	G	A	A	G	A	G	A	G	A	G	G	A	G
BOPA2_12_30335	A	A	A	A	A	A	A	A	A	A	A	A	A	A	A	A	A	A	A	A	A	A	A	A	A	A	A	A	A	C	A	A	N	A	A	N	A	A	C	A	C	A	A	A	A	A	A	A	A
BOPA2_12_30336	A	A	A	A	G	A	G	A	A	G	A	A	A	A	G	A	A	A	A	A	A	G	G	A	G	A	A	A	A	G	A	G	A	A	A	G	A	A	G	A	G	G	A	G	G	A	A	G	A
BOPA2_12_30337	A	A	A	A	A	A	A	A	A	A	A	A	A	A	A	A	A	A	A	A	A	A	G	A	A	A	A	A	A	A	A	A	G	A	A	G	A	A	A	A	A	A	A	A	A	A	A	A	A
BOPA2_12_30341	A	A	A	A	G	A	A	A	G	G	A	G	G	A	A	A	A	A	A	A	A	A	G	A	A	A	A	A	A	A	A	A	A	A	A	A	A	A	A	G	A	A	A	A	A	A	A	G	A
BOPA2_12_30343	G	A	A	A	A	A	G	G	A	A	G	A	G	A	A	A	A	A	A	A	A	A	A	A	A	A	A	A	A	A	A	A	G	A	A	A	A	G	A	A	A	G	A	A	A	A	A	A	A
BOPA2_12_30344	A	A	A	A	A	G	A	G	A	A	A	A	A	A	A	A	A	A	A	A	A	A	A	A	A	A	A	A	G	A	A	G	G	G	A	G	A	A	A	G	A	A	A	A	A	A	A	A	A
BOPA2_12_30346	C	G	C	C	C	C	C	C	C	G	C	C	G	G	G	G	G	C	G	G	G	G	G	G	G	C	C	G	G	C	G	C	C	C	G	C	G	G	G	C	G	C	G	G	G	G	G	G	C
BOPA2_12_30348	A	A	A	A	A	A	A	A	A	A	A	A	A	A	A	A	A	A	A	A	A	A	A	A	A	A	A	A	A	A	A	A	A	A	A	A	A	G	A	A	A	A	A	A	A	A	A	A	A
BOPA2_12_30350	A	G	G	G	A	A	A	G	G	G	A	G	A	G	G	G	A	G	G	G	G	G	G	G	G	A	G	G	G	G	G	A	G	G	G	G	G	G	G	G	G	A	G	G	A	G	G	G	G
BOPA2_12_30351	G	G	G	G	G	G	A	A	G	G	G	A	G	G	G	G	A	G	G	G	G	G	A	A	A	A	A	G	G	G	G	G	G	G	G	G	G	G	G	N	G	G	G	G	G	G	G	G	G
BOPA2_12_30352	A	A	A	G	A	A	G	G	A	A	A	G	A	G	A	A	A	G	G	G	G	G	G	G	A	G	G	A	A	A	A	G	A	G	A	A	A	A	A	G	A	A	A	A	A	G	A	A	G
BOPA2_12_30353	N	N	N	N	N	N	N	N	N	N	N	N	N	N	N	N	N	N	N	N	N	N	N	N	N	N	N	N	N	N	N	N	N	N	N	N	N	N	N	N	N	N	N	N	N	N	N	N	N
BOPA2_12_30354	G	G	G	G	G	G	G	G	G	G	G	G	G	G	G	G	G	G	G	G	A	A	A	G	G	G	A	A	A	G	A	G	A	G	A	A	G	G	G	G	G	A	A	A	A	G	A	G	G
BOPA2_12_30355	A	A	G	A	G	G	G	A	G	A	G	G	G	A	A	A	A	A	A	A	A	A	A	G	A	G	A	G	A	G	A	A	A	A	G	A	G	A	G	A	G	A	A	A	G	A	A	A	A
BOPA2_12_30358	G	G	G	G	G	G	A	G	A	G	A	G	G	G	G	G	G	G	G	G	G	G	G	G	G	G	G	G	G	G	G	A	G	G	G	G	G	G	G	A	G	G	G	G	G	G	G	G	G
BOPA2_12_30360	A	T	T	T	A	T	T	T	T	T	A	T	T	A	T	T	T	T	T	T	T	A	T	T	A	T	T	T	A	T	A	T	A	T	A	A	T	T	T	A	T	T	T	A	T	T	T	T	T
BOPA2_12_30361	N	N	N	N	N	N	N	N	N	N	N	N	N	N	N	N	N	N	N	N	N	N	N	N	N	N	N	N	N	N	N	N	N	N	N	N	N	N	N	N	N	N	N	N	N	N	N	N	N
BOPA2_12_30362	C	C	C	C	C	C	C	C	C	C	A	C	C	C	C	C	C	C	C	C	C	C	C	C	C	C	C	C	A	C	C	C	C	C	A	C	C	C	C	C	C	C	A	A	C	C	C	C	C
BOPA2_12_30367	A	A	A	A	T	A	A	A	A	A	T	A	T	A	A	A	A	A	A	A	A	A	A	A	A	A	A	A	A	A	A	A	A	A	A	A	A	T	A	A	A	A	A	A	A	A	A	A	A
BOPA2_12_30368	G	A	G	G	A	A	A	G	G	A	G	G	G	G	A	A	G	G	G	G	G	G	G	G	G	A	A	A	G	A	A	A	A	A	G	A	G	G	G	G	G	A	G	G	A	G	G	A	A
BOPA2_12_30370	G	G	G	G	G	A	G	G	G	G	G	G	G	G	G	A	G	G	G	G	G	G	G	A	G	G	G	G	G	G	G	G	G	G	G	A	G	G	G	G	G	G	G	G	G	G	G	G	G
BOPA2_12_30371	A	A	A	A	A	A	A	A	A	A	N	N	N	A	A	C	A	A	A	A	A	A	C	A	A	A	A	A	A	A	A	A	A	A	A	A	A	A	A	A	A	M	A	A	A	A	A	A	A
BOPA2_12_30375	G	G	G	G	G	A	A	G	G	G	A	G	G	A	G	A	G	A	G	A	G	A	G	G	A	A	G	G	A	G	G	A	G	A	G	G	A	A	A	G	A	A	G	G	A	A	G	G	G
BOPA2_12_30377	G	G	G	G	G	G	G	G	G	G	G	G	G	G	G	G	G	G	G	G	G	G	G	A	G	G	G	G	A	G	A	G	G	G	A	G	A	G	G	G	G	G	A	A	G	G	A	G	G
BOPA2_12_30379	G	G	G	G	G	G	G	G	G	G	G	G	G	G	G	G	G	G	G	G	G	G	G	G	G	G	G	G	G	G	G	G	G	G	G	G	G	G	G	G	G	G	G	G	G	G	G	G	G
BOPA2_12_30380	A	A	A	A	G	A	A	A	G	A	G	A	A	A	A	A	A	A	A	A	G	A	G	A	A	A	A	A	A	A	A	G	G	A	G	A	A	A	G	A	G	A	A	A	A	A	A	A	A
BOPA2_12_30385	G	A	A	A	G	A	G	A	G	G	A	G	G	A	A	A	G	G	G	G	A	A	G	A	G	A	A	A	A	G	A	A	A	A	A	A	G	G	A	A	A	A	A	A	A	G	A	G	A
BOPA2_12_30388	G	G	G	G	G	G	G	G	G	G	G	G	G	G	G	G	G	G	G	G	G	G	G	G	G	G	G	G	G	G	G	G	G	G	G	G	G	G	G	G	G	G	G	G	G	G	G	G	G
BOPA2_12_30389	G	A	A	A	G	A	G	A	G	A	G	G	G	A	A	A	A	A	A	A	A	A	A	A	A	A	A	A	A	A	A	G	G	G	A	G	A	A	G	G	G	G	A	A	A	A	A	A	A
BOPA2_12_30395	G	G	G	G	G	G	G	G	G	G	G	G	G	G	G	G	G	G	G	G	G	G	G	G	G	G	G	G	G	G	G	G	G	G	G	G	G	G	G	G	G	G	G	G	G	G	G	G	G
BOPA2_12_30396	G	G	G	G	A	G	A	G	G	G	A	G	A	G	G	G	G	G	G	G	G	G	G	G	G	A	G	G	A	G	G	G	G	G	G	G	G	G	G	G	G	G	G	G	G	G	G	G	G
BOPA2_12_30399	G	G	G	G	A	G	G	G	G	G	G	G	G	G	G	G	G	G	G	G	G	G	G	G	G	G	G	G	G	G	G	G	A	G	A	A	G	A	G	G	G	G	G	G	G	G	G	G	G
BOPA2_12_30400	A	A	A	A	C	C	A	C	A	A	C	A	A	A	A	A	A	C	A	A	C	A	A	A	A	A	C	A	A	A	A	C	A	A	A	A	A	A	A	C	A	C	A	C	A	A	A	A	A
BOPA2_12_30403	A	A	A	A	A	A	G	G	G	A	A	G	G	A	A	A	A	A	A	A	A	A	A	A	A	A	A	A	A	A	A	A	G	A	A	G	A	G	G	A	G	A	A	A	A	A	A	A	A
BOPA2_12_30404	A	A	A	A	A	C	A	A	A	A	C	A	A	C	A	A	A	C	C	C	A	A	A	A	A	C	A	A	A	A	A	A	A	A	A	A	A	A	C	C	C	A	A	A	A	C	A	A	A
BOPA2_12_30409	A	A	A	A	A	A	A	A	A	A	A	A	A	A	A	A	A	A	A	A	A	A	G	A	A	A	A	A	A	A	A	A	A	A	A	A	A	A	A	A	A	A	A	A	A	A	A	A	A
BOPA2_12_30410	A	A	A	A	A	A	A	C	C	A	C	C	C	A	A	A	A	A	A	A	A	A	A	A	A	A	A	A	A	A	A	A	A	A	A	A	A	A	A	A	A	C	A	A	A	A	A	C	A
BOPA2_12_30411	A	G	G	G	A	A	A	G	A	G	A	A	A	G	G	G	G	G	G	G	G	G	G	G	G	G	G	G	G	G	G	A	A	A	G	A	G	G	A	A	A	A	G	G	G	G	G	G	G
BOPA2_12_30419	G	G	G	G	G	G	G	G	G	G	G	G	G	G	G	A	G	G	G	G	G	G	G	G	G	G	G	A	G	G	G	G	G	G	A	G	G	G	G	G	G	G	A	A	G	G	G	G	G
BOPA2_12_30420	A	G	A	A	A	G	A	A	A	A	A	A	A	A	A	G	A	A	A	A	A	A	A	G	A	G	A	A	G	A	A	G	G	A	A	G	A	A	A	A	A	A	A	A	A	A	A	A	G
BOPA2_12_30423	A	G	G	A	G	G	A	A	A	G	G	A	A	G	G	G	G	A	G	A	G	A	G	A	G	G	G	G	G	A	G	G	G	G	G	G	A	G	G	G	G	A	G	G	G	A	G	G	G
BOPA2_12_30424	A	A	G	A	A	A	G	A	A	A	G	A	A	A	A	G	G	G	G	A	G	G	A	G	A	A	A	A	G	A	G	A	A	G	G	G	A	A	A	A	A	G	G	A	G	G	G	A	G
BOPA2_12_30431	A	A	A	A	A	C	A	A	A	A	A	A	A	A	A	A	A	A	A	A	A	A	A	A	A	A	A	A	A	A	A	A	C	A	A	C	A	C	A	A	A	A	A	A	A	A	C	A	A
BOPA2_12_30432	G	G	A	A	G	G	G	G	G	A	G	G	G	G	G	G	A	G	G	G	A	G	G	A	G	G	A	G	A	A	A	A	A	G	G	A	G	G	A	R	A	G	G	A	A	G	A	A	A
BOPA2_12_30436	A	C	C	C	C	C	C	C	C	C	A	C	C	C	C	C	C	C	C	C	C	C	C	C	C	C	C	C	C	C	C	C	C	C	C	C	C	C	C	C	C	C	C	C	C	C	C	C	C
BOPA2_12_30438	A	G	G	G	G	G	G	G	G	G	A	G	G	A	G	G	A	A	A	A	G	G	G	G	G	G	G	G	G	G	G	G	G	G	G	A	A	A	A	A	A	G	G	G	G	A	G	G	G
BOPA2_12_30441	A	G	G	A	A	G	A	G	G	A	A	G	A	A	A	G	A	A	A	A	G	G	G	A	A	A	G	A	A	A	G	G	A	A	G	A	A	G	G	A	G	G	G	G	A	A	G	A	A
BOPA2_12_30444	C	C	C	C	C	C	A	C	C	C	A	C	C	C	C	C	C	C	C	C	C	C	C	C	C	C	C	C	C	C	C	C	C	C	C	C	C	A	C	C	C	C	C	C	C	C	C	C	C
BOPA2_12_30449	G	A	A	A	G	A	A	G	G	A	G	A	G	A	A	A	A	A	A	A	A	A	A	A	A	A	A	A	G	A	A	A	A	G	A	A	A	A	G	A	G	G	A	A	A	A	A	A	A
BOPA2_12_30450	G	G	G	G	A	G	G	G	G	G	G	A	G	A	G	G	G	G	G	G	G	G	G	G	G	G	G	G	G	G	G	G	A	G	G	A	G	G	G	G	G	G	G	A	G	G	G	G	G
BOPA2_12_30455	C	C	A	C	A	C	A	C	C	C	C	C	C	C	A	C	C	A	C	C	C	A	A	C	C	C	C	C	C	A	A	C	A	A	C	A	C	C	A	C	A	A	A	C	A	C	A	C	C
BOPA2_12_30456	A	A	G	A	A	A	G	A	G	A	A	G	G	G	G	A	A	A	A	A	A	A	A	G	A	A	A	G	G	A	A	G	A	G	A	A	G	A	G	A	G	A	A	A	A	A	G	A	A
BOPA2_12_30459	G	C	G	C	G	C	G	G	G	C	G	G	G	C	C	C	C	C	C	C	C	C	C	C	C	G	C	C	C	C	C	C	G	C	C	G	C	C	C	G	C	G	C	C	C	C	C	C	C
BOPA2_12_30462	A	A	A	A	A	A	A	A	A	A	A	A	A	A	A	A	A	A	A	A	A	A	A	A	A	A	A	A	A	A	A	A	A	A	A	A	A	A	A	A	A	A	A	A	A	A	A	A	A
BOPA2_12_30465	A	A	A	A	A	A	A	A	A	A	A	A	A	A	A	A	A	A	A	A	A	A	A	A	A	A	A	A	A	A	A	G	G	G	G	G	A	A	A	G	A	A	A	G	A	A	A	A	A
BOPA2_12_30467	A	A	A	A	A	A	A	A	A	A	A	A	A	A	A	A	A	A	A	A	A	A	A	A	A	A	A	A	A	A	A	G	A	G	A	G	A	A	A	A	A	A	A	A	A	A	A	A	A
BOPA2_12_30473	G	G	G	G	G	G	G	G	G	A	G	G	G	A	G	A	G	G	G	G	A	A	G	A	A	G	A	G	G	G	A	G	G	G	A	G	G	A	G	G	G	G	A	A	A	G	A	A	G
BOPA2_12_30474	A	A	A	A	A	A	A	A	A	A	A	A	G	G	A	A	A	A	A	A	A	A	A	A	A	A	A	A	A	A	A	A	G	A	A	G	A	A	A	A	A	A	A	A	A	A	A	A	A
BOPA2_12_30475	A	A	C	A	C	A	C	C	C	C	A	C	C	C	A	C	A	A	A	A	A	A	C	A	A	C	A	C	A	C	C	A	C	A	C	C	A	C	A	A	A	C	C	C	A	A	A	C	A
BOPA2_12_30476	C	G	G	G	C	C	C	C	C	C	C	C	C	C	C	G	G	C	G	G	G	C	C	G	C	G	C	G	G	G	G	C	G	C	C	G	G	G	G	C	G	G	G	G	G	G	G	C	C
BOPA2_12_30477	T	T	T	T	T	T	A	T	T	T	T	T	A	T	T	A	T	T	T	T	T	A	A	T	T	T	T	A	T	T	A	T	T	A	T	T	T	T	A	T	A	T	A	T	A	T	A	T	T
BOPA2_12_30478	A	G	G	G	A	G	A	G	A	A	A	A	A	G	G	G	A	G	G	G	G	G	G	G	G	G	G	G	G	G	G	A	G	G	G	G	G	A	G	G	G	A	G	G	A	G	G	A	G
BOPA2_12_30480	N	N	C	C	C	C	C	C	C	C	C	C	C	C	A	A	C	C	C	C	C	A	C	C	C	C	A	A	C	C	C	A	A	A	C	A	C	C	C	A	C	C	C	N	C	C	C	C	A
BOPA2_12_30481	G	A	A	A	G	A	G	A	G	A	G	G	G	A	A	A	A	A	A	A	A	A	A	A	A	A	A	A	G	A	A	G	G	G	A	G	A	A	G	G	G	G	A	A	A	A	A	A	A
BOPA2_12_30482	N	N	N	N	N	N	N	N	N	N	N	N	N	N	N	N	N	N	N	N	N	N	N	N	N	N	N	N	N	N	N	N	N	N	N	N	N	N	N	N	N	N	N	N	N	N	N	N	N
BOPA2_12_30486	A	G	G	G	A	G	A	G	A	G	A	A	A	G	G	G	G	G	G	G	G	G	G	G	G	G	G	G	G	G	G	A	A	A	G	A	G	G	A	A	A	A	G	G	G	G	G	G	G
BOPA2_12_30487	G	G	G	G	G	G	G	G	G	G	G	G	G	G	G	G	G	G	G	G	G	G	G	G	G	G	G	G	G	G	G	G	G	G	G	G	G	G	G	G	G	G	G	G	G	G	G	G	G
BOPA2_12_30492	C	A	A	A	C	N	C	A	C	A	C	C	C	A	A	A	A	A	A	A	A	A	A	A	A	A	A	A	A	A	A	C	C	C	A	C	A	A	C	C	C	C	A	A	A	A	A	A	A
BOPA2_12_30494	S	G	C	C	C	C	C	G	C	C	C	C	C	G	G	C	C	C	C	C	G	G	C	C	C	C	C	G	G	C	G	C	C	G	G	G	G	C	G	C	G	G	G	G	G	C	C	C	C
BOPA2_12_30496	C	C	C	C	A	C	C	C	A	C	C	A	A	C	C	C	C	C	C	C	C	C	C	C	C	C	C	C	A	A	C	A	A	A	C	A	C	C	A	A	A	A	C	C	C	C	C	C	C
BOPA2_12_30498	G	G	G	G	G	G	G	G	G	G	G	G	G	G	G	G	G	G	G	G	G	G	G	G	G	G	G	G	G	G	G	G	G	G	G	G	G	G	G	G	G	G	G	G	G	G	G	G	G
BOPA2_12_30499	A	G	G	G	A	G	A	G	A	A	A	A	A	G	G	G	A	G	G	G	G	G	G	G	G	G	G	G	G	G	G	A	G	G	G	G	G	A	G	G	G	A	G	G	A	G	G	A	G
BOPA2_12_30502	G	G	G	G	G	G	G	G	G	G	G	G	G	G	G	G	G	G	G	G	G	A	G	G	A	G	G	G	G	G	G	G	A	A	G	A	G	G	G	G	G	G	G	A	G	G	G	G	G
BOPA2_12_30503	A	A	A	A	A	A	A	A	A	A	A	A	A	A	A	A	A	A	A	A	A	A	A	A	A	A	A	A	A	A	A	A	A	A	A	A	A	A	A	A	A	A	A	A	A	A	A	A	A
BOPA2_12_30504	G	G	A	A	A	G	A	G	A	A	A	A	A	G	G	G	A	A	A	A	G	A	A	A	A	A	A	G	G	A	G	G	A	G	A	A	A	A	A	A	A	G	G	A	A	A	A	A	A
BOPA2_12_30505	T	T	A	A	T	A	T	A	T	T	T	T	T	T	A	A	T	T	T	T	A	A	A	A	A	T	A	A	A	A	A	A	A	A	A	A	A	T	A	A	A	T	A	A	A	T	A	T	A
BOPA2_12_30506	G	A	A	A	G	G	G	G	G	A	G	G	G	A	A	A	A	A	A	A	A	A	A	G	A	A	A	A	A	A	A	G	G	G	A	G	A	A	A	G	A	A	A	A	A	A	A	A	A
BOPA2_12_30508	G	G	G	G	G	G	G	G	G	G	G	G	G	G	G	G	G	G	G	G	G	G	G	G	G	G	G	G	G	G	G	G	G	G	A	G	G	G	G	G	G	G	G	A	G	G	G	G	G
BOPA2_12_30510	A	A	A	A	A	A	A	A	A	C	A	A	A	C	C	C	A	A	A	A	C	C	A	A	C	A	C	A	A	A	C	C	A	C	C	A	A	C	A	C	A	A	C	C	C	A	C	C	A
BOPA2_12_30511	A	A	A	A	A	A	A	A	A	A	A	A	A	A	A	A	A	A	A	A	A	A	A	A	A	A	A	A	A	A	A	G	G	G	G	G	A	A	A	G	A	A	A	G	A	A	A	A	A
BOPA2_12_30515	A	T	T	T	A	T	T	A	A	T	A	A	A	A	T	T	T	T	T	T	T	A	T	T	T	T	T	T	T	T	T	A	A	A	T	A	T	A	T	T	T	A	T	T	T	T	A	T	T
BOPA2_12_30516	A	A	A	G	A	G	A	A	A	G	A	G	A	G	G	A	A	A	A	A	G	G	G	G	G	G	G	G	G	A	G	G	G	G	A	G	A	G	G	G	G	A	G	A	G	A	G	G	G
BOPA2_12_30517	A	A	A	A	A	A	A	A	A	A	A	A	G	A	A	A	A	A	A	A	A	A	A	A	A	A	A	A	A	A	A	A	A	A	A	A	A	A	A	A	A	A	A	A	A	A	A	A	A
BOPA2_12_30522	A	A	A	A	A	A	A	A	A	C	A	A	A	A	A	A	C	A	A	A	A	A	A	A	A	A	A	A	A	A	A	C	A	A	A	C	A	A	A	A	A	C	A	A	A	A	A	C	A
BOPA2_12_30524	G	A	A	A	A	A	A	A	A	A	A	A	A	A	A	A	A	A	A	A	A	A	G	A	A	A	A	G	G	A	G	A	A	A	G	A	G	A	A	A	A	A	G	A	G	A	G	A	A
BOPA2_12_30525	A	A	A	A	A	A	A	A	A	A	A	A	A	A	A	A	A	A	A	A	A	A	A	A	A	A	A	A	A	A	A	A	A	A	A	A	A	A	A	A	A	A	A	A	A	A	A	A	A
BOPA2_12_30531	G	G	G	G	G	G	G	G	G	G	G	G	G	G	G	G	G	G	G	G	G	G	G	G	G	G	G	G	G	G	G	G	G	G	G	G	G	G	G	G	G	G	G	G	G	G	G	G	G
BOPA2_12_30532	G	A	G	G	A	A	G	G	A	G	G	G	G	G	G	A	G	G	G	G	G	G	G	A	A	A	G	G	G	G	G	A	A	G	G	A	G	G	G	G	G	G	G	G	G	G	A	G	G
BOPA2_12_30533	G	A	G	A	G	G	G	G	A	G	G	A	A	A	A	G	G	G	G	G	G	A	A	G	G	G	G	A	A	G	G	G	A	A	A	A	A	A	G	G	G	G	A	G	A	G	A	G	A
BOPA2_12_30538	A	G	G	G	A	G	G	G	A	G	A	A	A	A	G	G	G	G	G	G	A	A	G	G	G	G	A	A	G	G	A	G	G	G	A	G	G	G	G	G	G	G	A	A	A	G	A	G	G
BOPA2_12_30539	N	N	N	N	N	N	N	N	N	N	N	N	N	N	N	N	N	N	N	N	N	N	N	N	N	N	N	N	N	N	N	N	N	N	N	N	N	N	N	N	N	N	N	N	N	N	N	N	N
BOPA2_12_30540	G	G	A	A	A	A	A	A	A	A	A	A	G	G	A	A	G	A	A	G	A	A	A	A	A	A	A	A	A	A	A	A	A	A	G	A	G	A	A	A	A	A	A	G	A	G	A	A	A
BOPA2_12_30543	G	A	A	G	G	G	A	G	G	G	G	G	G	G	G	A	G	G	G	G	G	G	G	G	G	A	G	G	G	G	G	G	A	G	G	A	G	G	G	G	G	G	G	G	G	G	G	G	G
BOPA2_12_30545	A	A	G	G	G	G	A	G	G	A	A	G	G	A	G	A	G	G	A	G	G	A	A	G	A	A	G	G	G	G	G	A	G	G	G	G	A	G	G	A	G	G	G	A	G	A	G	A	G
BOPA2_12_30546	G	G	A	A	A	G	G	G	A	A	G	A	G	A	A	A	A	A	A	A	A	A	A	A	A	G	G	A	G	A	A	A	G	A	A	G	A	G	A	A	A	A	A	A	A	A	A	A	A
BOPA2_12_30550	A	G	G	G	A	A	A	G	A	G	A	A	A	G	G	G	G	G	G	G	G	G	G	G	G	G	G	G	G	G	G	A	A	A	G	A	G	G	A	A	A	A	G	G	G	G	G	G	G
BOPA2_12_30554	C	C	A	C	A	A	A	A	A	A	A	A	C	C	A	A	C	A	C	C	C	A	A	C	A	A	C	A	C	A	A	A	C	A	C	A	C	C	A	A	A	C	A	C	C	C	A	A	C
BOPA2_12_30555	G	G	G	G	A	G	A	A	A	A	A	A	A	G	G	A	G	G	G	G	A	G	A	A	G	A	G	G	G	A	A	G	G	G	A	G	G	G	G	G	G	A	A	A	A	G	A	A	G
BOPA2_12_30556	G	G	G	C	G	G	G	G	G	G	G	G	G	G	G	G	G	C	C	G	C	G	G	G	G	G	G	G	G	C	G	C	G	G	C	G	G	G	G	G	G	G	G	C	C	C	G	G	G
BOPA2_12_30557	G	G	G	G	G	G	G	G	G	G	G	G	G	G	G	G	G	G	G	G	G	G	G	G	G	G	G	G	G	G	G	G	G	G	G	G	G	G	G	G	G	G	G	G	G	G	G	G	G
BOPA2_12_30561	G	C	C	C	C	C	C	C	G	C	G	G	G	C	C	C	G	G	G	C	C	C	C	C	C	C	C	C	C	C	C	G	C	C	C	C	C	C	C	C	C	G	C	C	C	G	C	C	C
BOPA2_12_30562	G	G	G	G	G	G	G	G	G	G	A	G	G	A	G	G	A	A	A	A	G	G	G	G	G	G	G	G	G	G	G	G	G	G	G	A	A	G	A	A	A	G	G	G	G	A	G	G	G
BOPA2_12_30563	N	N	N	N	N	N	N	N	N	N	N	N	N	N	N	N	N	N	N	N	N	N	N	N	N	N	N	N	N	N	N	N	N	N	N	N	N	N	N	N	N	N	N	N	N	N	N	N	N
BOPA2_12_30564	A	G	G	G	A	G	G	G	G	G	A	G	A	G	G	G	G	G	G	G	G	G	G	G	G	G	G	G	G	G	G	G	G	G	G	G	G	G	G	G	G	G	G	G	G	G	G	G	G
BOPA2_12_30565	A	A	A	A	G	A	A	A	A	A	A	A	A	A	A	A	A	A	A	A	A	A	A	G	A	A	A	A	A	G	A	G	G	G	A	G	A	A	G	G	G	A	A	A	A	A	A	A	A
BOPA2_12_30567	G	G	G	G	G	G	G	G	G	G	G	G	G	G	G	G	G	G	G	G	G	G	G	G	G	G	G	G	G	G	G	G	G	G	G	G	G	G	G	G	G	G	G	G	G	G	G	G	G
BOPA2_12_30569	A	C	C	C	A	C	A	C	C	C	A	C	A	C	A	C	A	A	A	A	C	C	C	C	C	A	C	A	A	A	C	C	C	C	C	C	A	C	A	C	A	C	C	C	C	A	C	C	C
BOPA2_12_30571	G	A	G	A	G	A	G	G	G	G	A	G	G	G	A	A	G	G	G	G	A	G	G	A	A	A	A	G	A	A	A	A	A	A	G	A	G	A	G	G	G	G	G	A	G	G	A	G	A
BOPA2_12_30573	C	C	C	C	C	C	C	G	G	C	C	G	G	C	C	C	C	C	C	C	C	C	C	C	C	C	C	C	C	C	C	G	C	G	C	C	C	C	G	G	G	G	C	C	C	C	C	C	C
BOPA2_12_30574	A	A	G	A	A	A	G	G	G	G	A	G	G	G	A	G	A	A	A	A	A	A	G	A	A	G	A	G	A	G	G	A	A	A	G	A	A	A	A	A	A	G	G	G	A	A	A	G	A
BOPA2_12_30575	A	A	A	A	A	A	A	A	A	A	A	A	A	A	A	A	A	A	A	A	A	G	G	A	A	A	G	G	G	A	G	A	G	A	G	G	A	G	A	A	A	A	G	G	G	A	G	A	A
BOPA2_12_30576	G	G	G	G	G	G	G	G	G	G	G	G	G	A	G	G	G	G	G	G	A	G	G	A	A	G	G	A	A	G	G	G	G	A	A	G	G	G	G	G	G	G	A	A	A	G	G	G	G
BOPA2_12_30577	G	A	A	A	G	G	A	A	A	A	G	A	G	A	A	G	A	A	A	A	A	G	G	A	G	A	A	A	A	A	A	G	G	A	G	G	G	G	A	G	A	A	A	G	G	A	A	A	A
BOPA2_12_30580	G	A	G	A	G	G	G	A	A	A	G	A	A	A	A	A	A	A	A	A	A	A	A	A	A	A	G	A	A	A	A	G	A	A	A	A	A	A	A	A	A	A	A	G	A	A	A	A	A
BOPA2_12_30581	A	A	A	A	A	A	A	A	A	A	A	A	A	A	A	A	A	A	A	A	A	A	A	A	A	A	A	A	A	A	A	A	A	A	A	A	A	A	A	A	A	A	A	A	A	A	A	A	A
BOPA2_12_30582	G	A	A	A	A	A	A	A	G	A	G	G	G	A	A	A	G	G	G	A	A	A	A	A	A	A	A	A	A	A	A	G	A	A	A	A	A	A	A	A	A	G	A	A	A	G	A	A	A
BOPA2_12_30583	C	C	C	C	C	C	C	C	C	C	C	C	C	C	C	C	C	C	C	C	C	C	C	C	C	C	C	C	C	C	C	C	C	C	C	C	C	C	C	C	C	C	C	C	C	C	C	C	C
BOPA2_12_30584	A	A	A	A	A	A	A	A	A	A	A	A	A	A	A	A	A	A	A	A	G	A	G	A	A	G	A	A	A	G	A	A	A	A	A	A	A	G	A	A	A	A	A	A	G	A	A	A	A
BOPA2_12_30590	G	G	G	G	G	G	G	G	G	G	G	G	G	G	G	G	G	G	G	G	G	A	G	G	G	G	G	G	G	G	A	G	G	G	A	G	A	G	G	G	G	G	A	G	G	G	A	G	G
BOPA2_12_30591	G	G	C	G	G	G	C	C	G	G	G	G	G	G	G	G	G	G	G	G	G	G	G	G	G	G	G	G	G	C	G	G	C	C	G	C	G	C	G	C	G	G	G	G	C	G	G	G	G
BOPA2_12_30592	A	C	A	A	C	C	C	A	A	C	C	A	C	A	C	C	A	A	A	A	C	C	C	C	C	C	C	C	C	C	C	A	A	C	C	A	C	A	C	A	C	A	C	C	A	A	C	C	A
BOPA2_12_30593	A	G	G	A	A	G	A	A	G	A	A	A	A	G	G	G	G	G	G	G	A	A	A	G	G	G	A	A	G	A	A	G	G	G	A	G	G	A	G	A	G	G	A	A	G	G	A	A	A
BOPA2_12_30594	C	A	C	C	A	C	C	C	C	A	C	C	C	C	A	C	A	A	C	A	A	C	C	C	C	C	C	C	C	C	C	C	A	A	C	A	A	C	C	C	C	C	C	C	C	A	C	A	C
BOPA2_12_30595	C	C	C	C	C	C	C	C	A	C	C	C	A	C	C	C	C	C	C	C	C	C	C	C	C	C	C	C	C	C	C	C	C	C	C	C	C	C	C	C	C	C	C	C	C	C	C	C	C
BOPA2_12_30596	T	T	T	T	T	T	T	T	T	T	T	T	T	T	T	T	T	T	T	T	T	T	T	T	T	T	T	T	T	T	T	T	T	T	A	T	T	T	T	T	T	T	T	A	T	T	T	T	T
BOPA2_12_30597	G	A	A	G	G	A	A	A	A	A	G	A	G	A	A	A	G	G	G	G	A	A	G	A	A	A	A	A	G	A	A	A	A	G	A	A	G	A	A	A	A	A	G	A	A	G	A	A	G
BOPA2_12_30600	C	A	A	A	C	C	C	C	C	A	C	C	C	A	A	A	A	A	A	A	A	A	A	A	A	A	A	A	A	A	A	C	C	A	A	C	A	A	A	C	A	C	A	A	A	A	A	A	A
BOPA2_12_30602	G	G	G	G	G	G	G	G	G	G	G	G	G	G	G	G	G	G	G	G	G	G	G	G	G	G	G	G	G	G	G	G	G	G	G	G	G	G	G	G	G	G	G	G	G	G	G	G	G
BOPA2_12_30603	A	A	A	A	A	A	A	A	A	A	A	A	G	A	A	A	A	A	A	A	A	A	A	A	A	A	A	A	A	A	A	A	A	A	A	A	A	A	A	A	A	A	A	A	A	A	A	A	A
BOPA2_12_30605	A	G	A	G	A	A	A	G	A	A	G	A	A	A	G	A	G	G	G	G	G	A	G	G	A	A	G	A	A	A	G	A	A	G	G	A	G	G	A	A	A	G	A	A	G	G	A	A	G
BOPA2_12_30609	C	A	A	A	C	C	C	C	C	C	C	C	C	C	A	C	C	C	A	C	C	A	C	A	C	C	C	C	A	C	C	A	C	A	A	C	A	C	C	C	C	C	C	C	C	A	A	C	A
BOPA2_12_30611	G	A	G	A	G	A	G	G	A	G	G	A	G	G	A	A	G	G	A	G	G	A	A	G	G	G	A	A	A	G	A	G	G	A	A	G	A	G	A	G	A	G	A	G	A	A	A	G	G
BOPA2_12_30616	G	A	A	A	A	A	G	G	G	A	G	G	G	G	A	A	A	A	A	A	A	A	A	A	A	A	A	A	A	G	A	A	A	A	A	A	A	A	G	A	G	G	A	A	G	A	A	A	A
BOPA2_12_30618	C	C	C	C	A	A	C	A	C	C	A	A	A	A	C	C	C	C	C	C	C	C	C	C	C	C	A	A	C	C	C	C	A	C	C	A	C	C	C	A	C	A	A	C	A	A	C	C	C
BOPA2_12_30619	A	G	G	G	A	G	G	A	G	G	A	G	G	G	G	G	G	G	G	G	G	G	G	G	G	G	G	G	G	G	G	A	G	G	G	G	G	G	G	A	G	A	G	G	G	G	G	G	G
BOPA2_12_30620	A	A	G	A	G	A	G	A	A	A	A	A	A	A	G	A	A	G	A	A	A	G	G	A	A	A	A	A	A	G	G	A	G	G	A	G	A	A	G	A	G	G	G	A	G	A	G	A	A
BOPA2_12_30621	A	G	G	G	A	A	A	G	A	G	A	A	A	G	G	G	G	G	G	G	G	G	G	G	G	G	G	G	G	G	G	A	A	A	G	A	G	G	A	A	A	A	G	G	G	G	G	G	G
BOPA2_12_30622	A	A	A	A	A	G	A	A	A	A	G	A	A	A	A	A	A	A	A	A	A	A	A	A	A	A	G	G	A	A	A	G	A	G	A	A	A	A	A	A	A	A	G	A	G	G	A	A	A
BOPA2_12_30625	T	T	T	T	T	T	T	T	T	T	T	T	T	T	T	T	T	T	T	T	T	T	T	T	T	T	T	T	T	T	T	T	T	T	T	T	T	T	T	T	T	T	T	T	T	T	T	T	T
BOPA2_12_30630	A	A	A	G	G	A	G	G	G	G	A	G	A	A	A	A	G	G	G	G	A	A	A	A	G	G	A	A	A	A	A	A	A	G	G	A	G	G	A	G	A	G	G	G	A	G	A	G	A
BOPA2_12_30631	G	G	G	A	A	G	G	A	A	A	A	A	A	A	A	G	G	G	A	A	A	A	A	A	G	G	A	A	A	G	A	G	G	A	A	G	G	A	A	A	A	A	A	G	A	A	A	A	A
BOPA2_12_30634	G	A	A	A	A	A	A	A	G	A	G	A	G	A	A	A	G	A	G	A	A	A	A	A	A	A	A	A	A	A	A	G	A	A	A	A	A	A	A	A	A	G	A	A	A	G	A	A	A
BOPA2_12_30635	A	A	G	G	G	G	G	G	G	A	A	G	G	A	A	A	G	G	G	G	A	G	A	A	G	A	G	G	A	A	A	G	A	A	G	A	A	A	A	G	A	G	A	A	A	G	A	A	G
BOPA2_12_30636	A	A	A	A	A	A	A	A	A	A	C	A	C	A	A	A	A	A	A	A	A	A	A	A	A	A	A	A	A	A	A	C	A	A	A	A	A	A	A	A	A	A	A	A	A	A	A	A	A
BOPA2_12_30637	G	A	A	G	G	A	A	G	G	A	G	G	G	A	A	A	A	A	A	A	A	A	A	A	G	A	A	A	A	A	A	A	A	A	G	G	A	A	A	A	A	G	A	G	A	A	A	A	G
BOPA2_12_30640	G	G	G	G	G	G	G	G	G	G	G	G	G	G	G	G	G	G	G	G	G	G	G	G	G	G	G	G	G	A	G	G	G	G	G	G	G	G	G	G	G	G	G	G	A	G	G	G	G
BOPA2_12_30642	A	G	A	A	G	A	A	G	G	G	A	G	G	A	G	G	G	A	A	A	G	G	A	G	A	G	G	G	G	A	G	A	G	G	A	G	G	A	G	G	G	G	G	A	G	A	G	G	G
BOPA2_12_30644	G	A	A	A	G	A	A	A	G	A	G	G	G	G	A	A	A	A	A	A	A	G	A	A	A	A	A	A	A	A	A	A	A	A	A	A	A	A	A	A	A	A	A	A	A	A	G	A	A
BOPA2_12_30645	C	C	C	C	C	C	C	C	A	C	C	C	C	C	C	C	C	C	C	C	C	C	C	C	C	C	C	C	C	C	C	C	C	C	C	C	C	C	C	C	C	C	C	C	C	C	C	C	C
BOPA2_12_30646	A	A	A	A	A	A	A	A	A	A	A	A	A	A	A	A	A	A	A	A	A	A	A	A	A	A	A	A	A	A	A	A	A	A	A	G	A	A	A	A	A	A	A	A	A	A	A	A	A
BOPA2_12_30649	A	A	A	A	A	G	A	G	A	A	G	A	A	A	A	A	A	A	A	A	A	A	A	A	A	A	A	A	A	A	A	A	G	A	A	G	A	A	A	G	A	G	A	A	A	A	A	A	A
BOPA2_12_30651	A	A	A	A	A	G	A	A	A	G	A	A	A	G	G	G	A	A	A	A	G	G	A	G	G	G	G	A	A	A	G	G	A	G	G	G	G	A	G	A	G	A	G	G	G	A	A	G	G
BOPA2_12_30653	A	G	A	A	A	G	A	A	A	A	A	A	A	A	A	A	A	A	A	A	A	A	A	A	A	A	A	G	G	G	A	G	G	A	A	G	A	A	G	A	G	G	A	G	G	A	A	A	A
BOPA2_12_30654	A	A	G	G	A	A	G	G	A	A	G	A	A	A	A	A	G	G	A	G	A	A	A	A	G	G	G	G	A	A	G	G	G	G	G	G	A	A	A	G	A	G	G	A	G	A	G	A	A
BOPA2_12_30655	A	C	C	A	C	C	C	C	A	C	C	C	A	A	A	C	C	C	C	C	C	C	A	A	C	C	A	C	C	A	A	C	C	C	A	C	C	C	C	C	A	C	C	C	C	C	C	C	A
BOPA2_12_30656	G	G	G	A	G	G	G	A	A	G	G	A	A	A	G	G	G	G	A	A	G	G	G	G	G	G	G	G	G	A	G	G	G	G	G	G	G	G	G	A	G	A	G	G	G	A	G	G	G
BOPA2_12_30657	A	A	G	A	A	A	A	A	A	G	A	A	A	A	A	A	A	A	A	A	G	G	A	G	G	A	A	A	G	A	G	G	A	A	G	G	A	A	G	G	G	A	A	G	A	A	G	A	G
BOPA2_12_30658	G	G	G	G	G	G	G	A	G	A	G	G	A	A	A	A	G	G	G	G	A	A	A	G	A	A	A	G	G	G	A	G	A	A	A	G	G	A	G	A	G	A	A	A	A	G	A	A	G
BOPA2_12_30663	A	G	A	G	A	A	G	G	G	A	G	A	G	A	G	A	A	G	A	A	A	G	G	G	G	A	A	G	A	G	A	G	G	A	A	G	G	G	G	G	G	A	A	A	A	G	A	A	A
BOPA2_12_30665	G	G	G	G	G	G	G	G	G	A	G	G	G	A	A	G	G	G	G	G	A	A	G	G	A	A	A	G	G	G	A	G	G	G	G	G	G	A	G	G	G	G	A	G	A	G	A	A	G
BOPA2_12_30666	C	C	C	A	C	C	C	C	C	C	C	C	C	C	C	C	C	A	A	A	C	C	C	C	C	C	C	C	C	C	C	C	A	C	A	A	A	C	C	C	C	C	C	A	C	A	C	C	C
BOPA2_12_30672	C	A	A	A	C	C	C	C	C	C	C	C	C	A	A	A	C	A	A	A	A	A	A	A	A	C	A	A	A	A	A	C	C	A	A	C	A	C	A	A	A	C	A	A	C	A	A	C	A
BOPA2_12_30673	G	G	G	A	G	G	G	G	G	A	G	G	A	A	G	G	A	G	A	A	A	A	A	A	G	A	A	A	A	A	A	G	G	A	A	G	A	A	A	G	A	G	A	A	A	A	A	A	A
BOPA2_12_30674	A	C	C	A	A	C	C	A	C	C	A	C	A	A	C	C	A	A	A	A	C	C	C	C	C	C	A	C	C	C	C	C	C	C	C	A	C	A	C	C	C	C	C	C	C	A	C	C	C
BOPA2_12_30677	A	A	A	A	G	A	G	G	G	A	G	G	G	G	A	A	A	A	A	A	A	A	A	A	A	A	A	A	A	A	A	A	G	A	A	G	A	A	A	A	A	G	A	A	A	A	A	A	A
BOPA2_12_30678	C	C	C	C	C	C	C	C	C	C	C	C	C	C	C	C	C	C	C	C	C	C	C	C	C	C	C	C	C	C	C	C	C	C	C	C	C	C	C	C	C	C	C	C	C	C	C	C	C
BOPA2_12_30680	A	G	G	G	G	G	A	G	A	G	G	G	A	A	G	G	G	G	G	G	G	G	G	G	G	G	G	G	G	G	G	G	G	G	G	G	G	G	G	G	G	G	G	G	G	G	G	G	G
BOPA2_12_30683	G	A	A	A	A	G	A	A	G	A	G	G	G	G	A	A	G	G	G	G	A	A	A	A	A	G	A	A	A	A	A	G	A	A	A	A	A	G	A	G	A	G	A	A	A	G	A	A	A
BOPA2_12_30684	A	A	A	A	A	A	A	A	A	A	A	A	A	A	A	A	A	A	A	A	A	G	A	A	A	A	A	G	G	A	A	A	A	A	A	A	A	A	A	A	A	A	G	A	A	A	G	A	A
BOPA2_12_30685	G	G	G	G	A	G	G	G	G	G	G	G	A	G	G	G	G	G	G	G	G	G	G	G	G	G	G	G	A	G	A	G	G	G	G	G	G	G	G	A	G	A	A	G	A	G	G	G	G
BOPA2_12_30690	G	G	G	G	A	G	G	G	A	G	G	G	G	G	G	G	G	G	G	G	G	G	G	G	G	G	G	G	G	G	G	G	G	G	G	G	G	G	G	G	G	A	G	G	G	G	G	G	G
BOPA2_12_30693	C	C	C	G	C	C	C	C	C	C	C	G	G	G	G	C	C	C	C	C	C	C	C	C	C	C	C	C	C	C	G	C	C	C	C	C	C	C	C	C	C	C	C	C	G	C	C	C	G
BOPA2_12_30694	G	A	A	A	G	G	G	G	G	G	G	G	G	A	A	A	A	A	A	A	A	A	A	A	A	G	A	A	A	A	A	G	G	A	A	A	A	G	A	A	A	G	A	A	G	A	A	G	A
[truncated: 42,041 more rows]
[truncated: 45 more columns]
