# Supplementary material for: Genetic Dissection of Spike Productivity Traits in the Siberian Collection of Spring Barley
Source: Biomolecules. 2023 May 30;13(6):909. doi: 10.3390/biom13060909 (PMC10295979; doi:10.3390/biom13060909)
Supplement: Supplementary file 1 [file biomolecules-13-00909-s001.zip › Table S2 KASP primers.xlsx]

## Sheet: table1
ID	Primer_AlleleX	Primer_AlleleY	Primer_Common	AlleleX	AlleleY
JHI-Hv50k-2016-63480	TATTTCCAGAAGAAAACAGAAAACAAAACA	ATTTCCAGAAGAAAACAGAAAACAAAACG	CATATTCTCCTACATGCACCCTTACTTAA	T	C
JHI-Hv50k-2016-63482	TAATAAAAAGATGTGCAAAGCTTCTACA	AATAAAAAGATGTGCAAAGCTTCTACG	AAACTAAGCCTATTTCTGGTTCATACTTTT	T	C
JHI-Hv50k-2016-98990	GAAGAAACTTGGTCTGTGGGGTT	GAAGAAACTTGGTCTGTGGGGTC	CAGAGGGAGTCCACGCGTGAA	T	C
SCRI_RS_107754	AACAATCTCACAGGGATCTATCAAA	AACAATCTCACAGGGATCTATCAAG	GATGGAACCTCTCCAGAGAGATTGTT	T	C
JHI-Hv50k-2016-102654	AGATTTAACCATTAATGCCATAGTTTTCTC	GAGATTTAACCATTAATGCCATAGTTTTCTT	TGCACATATCATCATCACAGACTAGGAAT	G	A
JHI-Hv50k-2016-102655	GTGTACTGTCTTAATATAGCTAAACAATGT	GTACTGTCTTAATATAGCTAAACAATGC	GCCATCTTCAGAAGCTTATTAGTCGAATT	T	C
SCRI_RS_166540	ACAAGGAGAAGGCTTCTGATATTACAA	CAAGGAGAAGGCTTCTGATATTACAG	GTAGGATCTCTTGTGTCTTGGCCAT	A	G
JHI-Hv50k-2016-106330	TTCGTTTGTTCGAAAAGGTGGACTT	CGTTTGTTCGAAAAGGTGGACTC	AGCACGAATGCCGACCTCGCTA	A	G
JHI-Hv50k-2016-106356	CTCAAAATCTGCAGAAGCTAAG	AGCTCTCAAAATCTGCAGAAGCTAAA	GTCCTGCTTCCGTCATCAGATTGAA	C	T
JHI-Hv50k-2016-106731	CAAACAACAGTCGGATGTGGCAA	CAAACAACAGTCGGATGTGGCAT	ATATGCCTTTCCAACCACCAAATCACAAA	A	T
JHI-Hv50k-2016-106745	CACAAGTTGTCTTGTTACTCCCAGA	ACAAGTTGTCTTGTTACTCCCAGC	TGCCAATAGTTGTCTGGCAGATTAATCTT	T	G
JHI-Hv50k-2016-106749	GAAGGTGGATGTACTGGCAATTC	CGAAGGTGGATGTACTGGCAATTT	GAAGAAGCATCAGCAAATATATTTCTTCAA	C	T
SCRI_RS_4930	GGACTCCCTGCTGCGAGAGT	GACTCCCTGCTGCGAGAGC	CCGGCGTCCACGGCCCTTT	A	G
JHI-Hv50k-2016-106776	AAGAATGGTAACGATGAAAGTACCTCA	GAATGGTAACGATGAAAGTACCTCG	GCAAACATAGAAGCTCAACTGAAGAAGAT	A	G
JHI-Hv50k-2016-107364	ACAACTTGCTCTGCCAATTGGC	CTACAACTTGCTCTGCCAATTGGT	ATTGCGAGACGGAGGAAATAGTATCAAA	C	T
JHI-Hv50k-2016-108359	GATCTATCGTTGTATAATGATTATGTCAACT	ATCTATCGTTGTATAATGATTATGTCAACC	GACTATAATAATCGAGTCACTCGGTTCAT	A	G
JHI-Hv50k-2016-108474	GTACATGAGGTGCATTACCCATC	GTACATGAGGTGCATTACCCATG	GCAGAAACAACCTCAAGTGCCTGTT	C	G
JHI-Hv50k-2016-110190	TCTATCTCTTGGAAGGTGCGAAGA	CTATCTCTTGGAAGGTGCGAAGG	CTCGTAAGACTAAGATCCGAAGTTCATTT	A	G
JHI-Hv50k-2016-227209	GTTAATGGTGTCTTCGGTTTTTCATACAA	AATGGTGTCTTCGGTTTTTCATACAC	TGCTCACAGATAGGTACCAACATTTCAAA	T	G
JHI-Hv50k-2016-227406	AGGGATCTGAAATGTTTCTGTCTTAC	ATTAGGGATCTGAAATGTTTCTGTCTTAT	CCAATATAGCGACTGAAATGTCATGACTA	C	T
JHI-Hv50k-2016-323458	TCTTTCCTTCTCCAAGCCGT	CTTCTTTCCTTCTCCAAGCCGC	CCGTGCAGGTGGATTTACAGAGTTT	A	G
JHI-Hv50k-2016-323459	GCAACCTCTGCGATGATAGCT	GCAACCTCTGCGATGATAGCC	GGCTTGGAGAAGGAAAGAAGCCAA	A	G
JHI-Hv50k-2016-323591	GATGCATTGTGAATCCCTTTTG	GCTGATGCATTGTGAATCCCTTTTC	GTATCATACAACTTCCTAGAAGGGTCTAT	G	C
JHI-Hv50k-2016-329434	TCTTGCTCAGAGAGCGAGGCA	CTTGCTCAGAGAGCGAGGCT	GAATCCACCAAATCCAGACCGGAAA	A	T
